# Supplementary material for: 2-{(E)-1-[2-(2-Nitro­phen­yl)hydrazin-1-yl­idene]eth­yl}benzene-1,3-diol mono­hydrate
Source: Acta Crystallogr Sect E Struct Rep Online. 2012 Feb 17;68(Pt 3):o765–6. doi: 10.1107/S1600536812006241 (PMC3295529; doi:10.1107/S1600536812006241)
Supplement: Supplementary file 2 [file e-68-0o765-Isup2.hkl]

#
# h,k,l, Fc-squared, Fo-squared, sigma(Fo-squared) and status flag
#
data_I
_shelx_title '    gm9 in space group P 21/n'
_shelx_refln_list_code          4
_shelx_F_calc_maximum      191.54
_exptl_crystal_F_000       640.00
_reflns_d_resolution_high  0.7696
 
loop_
 _symmetry_equiv_pos_as_xyz
 'x, y, z'
 'x+1/2, -y+1/2, z+1/2'
 '-x, -y, -z'
 '-x-1/2, y-1/2, -z-1/2'
 
_cell_length_a     7.6448
_cell_length_b    21.4050
_cell_length_c     8.5755
_cell_angle_alpha  90.000
_cell_angle_beta  106.976
_cell_angle_gamma  90.000
 
_shelx_F_squared_multiplier     1.000
 
loop_
 _refln_index_h
 _refln_index_k
 _refln_index_l
 _refln_F_squared_calc
 _refln_F_squared_meas
 _refln_F_squared_sigma
 _refln_observed_status
   2   0   0      161.60      168.33      8.16 o
   4   0   0      191.66      156.39     20.60 o
   6   0   0     1701.83     2245.57    346.09 o
   8   0   0        3.18        2.68     45.17 o
   1   1   0      170.82       75.22      7.59 o
   2   1   0      111.65      100.85      4.36 o
   3   1   0      240.70      229.96      9.55 o
   4   1   0      557.54      615.00     28.56 o
   5   1   0     1571.89     1888.41     78.34 o
   6   1   0      204.92      289.03     29.35 o
   7   1   0        0.35      -20.73     21.95 o
   8   1   0        5.68        2.06     32.46 o
   9   1   0       83.03      118.89     53.18 o
   1   2   0      602.07      274.53     27.46 o
   2   2   0     3392.26     3197.80     94.78 o
   3   2   0     2148.30     2197.81     62.59 o
   4   2   0      583.58      634.78     22.76 o
   5   2   0        2.46       -4.26     10.39 o
   6   2   0       40.13       34.01     17.89 o
   7   2   0        3.64        9.50     18.42 o
   8   2   0       20.56        7.40     32.02 o
   9   2   0       27.04       67.99     55.05 o
   1   3   0     1280.34     1082.98     32.61 o
   2   3   0      610.95      599.69     16.64 o
   3   3   0      955.14     1006.82     32.92 o
   4   3   0        0.66        2.74      2.54 o
   5   3   0       16.21        8.84     12.48 o
   6   3   0        1.53        3.40     12.43 o
   7   3   0      216.57      266.28     31.07 o
   8   3   0       15.87       10.19     27.05 o
   9   3   0       50.90      174.99     78.05 o
   0   4   0     4771.68     4043.69    199.41 o
   1   4   0       30.80       39.27      2.68 o
   2   4   0     1333.89     1226.37     35.28 o
   3   4   0       51.62       58.48      3.66 o
   4   4   0      389.07      367.52     14.19 o
   5   4   0        1.59        0.17      3.88 o
   6   4   0       48.74       55.98     34.99 o
   7   4   0        7.81       -6.54     20.54 o
   8   4   0        6.50       48.83     26.34 o
   9   4   0       37.36       76.14     67.20 o
   1   5   0       68.69       79.75      3.78 o
   2   5   0     2212.06     2166.63     56.43 o
   3   5   0       93.38       87.50      4.82 o
   4   5   0       61.85       68.39      5.89 o
   5   5   0       16.58       14.71      4.72 o
   6   5   0       15.90       24.97      8.25 o
   7   5   0       75.71       78.66     19.95 o
   8   5   0       29.03       24.84     27.08 o
   9   5   0       81.19      -33.90     80.32 o
   0   6   0        0.05       -2.55      6.11 o
   1   6   0     1158.32     1062.42     34.75 o
   2   6   0     1239.82     1311.64     38.02 o
   3   6   0       25.53       23.45      5.02 o
   4   6   0       30.14       34.60      4.24 o
   5   6   0        0.73       -1.85      5.36 o
   6   6   0       20.97       22.83      6.10 o
   7   6   0      101.54      111.11     25.61 o
   8   6   0       13.21       -2.05     24.39 o
   9   6   0        1.02      106.89     83.28 o
   1   7   0       34.23       52.36      4.89 o
   2   7   0      271.62      246.73      9.26 o
   3   7   0       19.38       22.07      3.75 o
   4   7   0      246.07      239.58     10.46 o
   5   7   0       46.15       35.92      6.08 o
   6   7   0        3.80       15.89      6.98 o
   7   7   0        0.66        0.31     18.27 o
   8   7   0      159.24      333.27     97.48 o
   9   7   0      234.94      173.55     82.74 o
   0   8   0     2398.20     2357.37    120.37 o
   1   8   0      603.29      576.65     20.58 o
   2   8   0      375.97      428.76     13.60 o
   3   8   0       36.55       37.74      4.35 o
   4   8   0     2018.60     2189.49     71.87 o
   5   8   0      388.61      421.50     24.19 o
   6   8   0       67.89       78.65     13.51 o
   7   8   0      243.44      293.26     32.16 o
   8   8   0       25.25        6.05     45.69 o
   9   8   0      193.91      192.91    168.03 o
   1   9   0      632.97      643.31     22.57 o
   2   9   0       60.70       84.70      5.92 o
   3   9   0        1.21        0.78      3.58 o
   4   9   0     2309.29     2426.56     82.90 o
   5   9   0      419.94      422.98     19.34 o
   6   9   0       45.30       36.89      7.83 o
   7   9   0       74.15       56.36     12.26 o
   8   9   0        7.58      -15.68     39.34 o
   0  10   0      244.20      271.75     31.23 o
   1  10   0      234.03      258.87     12.01 o
   2  10   0      135.19      148.67     11.06 o
   3  10   0        7.26        5.03      4.32 o
   4  10   0       87.99       92.69      9.92 o
   5  10   0        1.34       -6.83      6.20 o
   6  10   0      112.65       95.88     10.51 o
   7  10   0        0.13       15.28     13.84 o
   8  10   0        5.33       50.67     36.41 o
   1  11   0        0.81        5.38      4.67 o
   2  11   0      369.10      398.62     19.16 o
   3  11   0       69.18       68.20      7.39 o
   4  11   0       12.41       14.63      5.45 o
   5  11   0      145.15      133.83     15.10 o
   6  11   0      338.83      341.61     20.42 o
   7  11   0        0.28       26.65     18.10 o
   8  11   0       35.12       16.52     46.11 o
   0  12   0     3039.80     3510.65    177.09 o
   1  12   0      177.31      183.01      9.66 o
   2  12   0       15.47       13.88      5.01 o
   3  12   0       93.08       96.48      8.55 o
   4  12   0      555.15      612.89     35.61 o
   5  12   0     1316.00     1575.55     63.60 o
   6  12   0       97.31      110.64     30.29 o
   7  12   0        1.42       37.14     30.34 o
   8  12   0        7.58      -63.22     45.15 o
   1  13   0       28.39       39.71      6.91 o
   2  13   0      108.69      107.38     10.29 o
   3  13   0       66.64       40.57      8.22 o
   4  13   0       24.24       20.45      7.64 o
   5  13   0      440.45      469.57     29.08 o
   6  13   0       11.30       16.36     19.95 o
   7  13   0       12.05        9.64     19.67 o
   8  13   0        8.85       24.49     42.51 o
   0  14   0        8.63        9.19      8.15 o
   1  14   0        2.45        3.40      5.59 o
   2  14   0      372.62      422.77     17.67 o
   3  14   0       47.18       51.68     12.00 o
   4  14   0        1.71       22.93      9.86 o
   5  14   0      421.54      456.53     27.57 o
   6  14   0        6.29       24.30     21.07 o
   7  14   0       20.34       14.78     33.04 o
   8  14   0       22.36       27.71     42.72 o
   1  15   0       84.81       98.90      9.09 o
   2  15   0       20.41        8.58      6.60 o
   3  15   0       17.79       16.68      9.61 o
   4  15   0       76.50       61.35     14.99 o
   5  15   0        1.36      -14.64     11.34 o
   6  15   0      109.87      126.81     31.41 o
   7  15   0       69.46       51.51     43.74 o
   8  15   0       10.03       36.65     81.18 o
   0  16   0      839.62      843.56     58.54 o
   1  16   0      169.13      181.71     15.59 o
   2  16   0      211.51      176.84     13.67 o
   3  16   0       21.40       12.39     12.07 o
   4  16   0        7.17       22.73     11.09 o
   5  16   0       59.91       61.55     19.09 o
   6  16   0       35.08       38.32     31.51 o
   7  16   0       46.01       61.01     27.81 o
   1  17   0       93.48       67.93     11.76 o
   2  17   0      812.06      879.32     40.07 o
   3  17   0       25.25       16.29     10.33 o
   4  17   0        7.60       10.04     12.96 o
   5  17   0       38.91       15.12     17.27 o
   6  17   0       17.24       11.52     30.34 o
   7  17   0        0.44       26.07     27.72 o
   0  18   0      156.12      236.67     25.99 o
   1  18   0        8.85       -6.02     11.53 o
   2  18   0      176.05      186.37     17.23 o
   3  18   0       36.90       29.84     13.30 o
   4  18   0        0.29       -3.18     23.22 o
   5  18   0        1.18       -8.11     22.16 o
   6  18   0        0.25      -17.97     64.86 o
   7  18   0        0.64      -76.01     50.67 o
   1  19   0       36.24       19.31     12.08 o
   2  19   0       17.58        9.46     10.74 o
   3  19   0        5.94       -6.16     13.62 o
   4  19   0      102.25      118.18     42.42 o
   5  19   0       62.50       68.80     26.42 o
   6  19   0        7.08       31.03     30.18 o
   0  20   0       10.50        0.94     16.46 o
   1  20   0        1.05       -1.55     12.87 o
   2  20   0      668.79      690.21     40.21 o
   3  20   0       14.40       23.27     18.55 o
   4  20   0      846.82     1055.36     75.53 o
   5  20   0       21.49      -19.47     30.74 o
   6  20   0       46.98       91.38     37.97 o
   1  21   0      488.39      369.65     67.63 o
   2  21   0       16.19       22.26     17.03 o
   3  21   0        1.00      -23.47     20.19 o
   4  21   0      152.29      142.80     32.40 o
   5  21   0        5.37       22.80     34.62 o
   6  21   0        0.07       21.45     34.53 o
   0  22   0       77.37       72.99     34.89 o
   1  22   0       52.40       22.61     14.87 o
   2  22   0      159.91      162.55     24.63 o
   3  22   0       85.21       49.13     25.89 o
   4  22   0        5.73       -9.08     25.67 o
   5  22   0        0.19       -9.72     38.61 o
   1  23   0        8.47       -1.07     23.39 o
   2  23   0      162.49      170.72     30.17 o
   3  23   0        1.69        2.67     26.29 o
   4  23   0        5.86       28.50     32.18 o
   5  23   0       16.74       54.10     40.50 o
   0  24   0        8.83       -0.90     36.74 o
   1  24   0       38.83       32.04     21.11 o
   2  24   0       35.31       30.53     34.29 o
   3  24   0       42.20       64.79     33.59 o
   4  24   0       82.68       -0.93     40.35 o
   1  25   0       34.30       27.49     32.95 o
   2  25   0        1.46       34.71     24.94 o
   3  25   0       81.40      192.64     41.17 o
   4  25   0        0.56       38.26     43.25 o
   0  26   0       33.08       -0.09     43.63 o
   1  26   0       66.50       56.06     34.36 o
   2  26   0        0.02       13.63     43.84 o
   3  26   0       29.77      -27.34     44.55 o
   1  27   0        0.72       15.36     29.32 o
   2  27   0       69.96       15.72     41.80 o
  -9   0   1        8.15       58.62     52.26 o
  -7   0   1       11.80       58.70     34.75 o
  -5   0   1        0.36        5.67      4.50 o
  -3   0   1     1065.60     1067.78     45.77 o
   1   0   1        0.01        2.57      2.79 o
   3   0   1      368.30      386.67     25.20 o
   5   0   1        3.07       10.64     15.60 o
   7   0   1        1.99       11.46     41.40 o
   9   0   1        9.88       29.60     80.68 o
  -9   1   1        0.00        5.81     40.34 o
  -8   1   1       18.90       36.30     37.13 o
  -7   1   1        9.81       31.43     39.09 o
  -6   1   1      244.11      215.01     43.46 o
  -5   1   1      496.89      589.71     19.43 o
  -4   1   1       35.60       31.71      4.53 o
  -3   1   1      377.28      384.12     12.71 o
  -2   1   1        8.57        8.08      3.15 o
  -1   1   1       12.54       -3.59      2.39 o
   1   1   1       12.78       17.98      2.16 o
   2   1   1       95.81       94.39      5.28 o
   3   1   1     1301.56     1280.71     36.17 o
   4   1   1      201.54      226.77     18.74 o
   5   1   1       44.60       36.11     12.77 o
   6   1   1       13.43       22.30     17.79 o
   7   1   1        0.17       14.86     27.87 o
   8   1   1       40.17       29.19     44.58 o
   9   1   1       24.04       23.28     58.62 o
  -9   2   1        0.01       33.02     40.54 o
  -8   2   1        8.57       49.89     32.53 o
  -7   2   1       84.39      113.89     24.06 o
  -6   2   1       22.55       22.65      7.29 o
  -5   2   1      111.94      103.77      5.85 o
  -4   2   1       11.56        9.94      6.50 o
  -3   2   1      147.69      143.57      6.64 o
  -2   2   1    21326.69    20702.50    576.81 o
  -1   2   1      945.77      855.69     26.73 o
   0   2   1     6845.01     5506.31    242.79 o
   1   2   1      138.54      124.34      4.67 o
   2   2   1        0.37        2.57      2.42 o
   3   2   1     1348.06     1328.81     34.30 o
   4   2   1      984.01     1237.16     57.09 o
   5   2   1        7.12        5.29     10.62 o
   6   2   1       17.95       43.46     19.26 o
   7   2   1        8.75       15.50     22.11 o
   8   2   1        2.35       40.95     44.07 o
   9   2   1       94.32      163.33     52.67 o
  -9   3   1       16.69       20.24     46.33 o
  -8   3   1       19.22       51.05     27.69 o
  -7   3   1        3.96       15.21     19.95 o
  -6   3   1       47.58       55.60      5.19 o
  -5   3   1      436.21      440.20     19.32 o
  -4   3   1      201.24      191.80      8.15 o
  -3   3   1      209.19      238.93      9.61 o
  -2   3   1    21317.37    20197.15    547.93 o
  -1   3   1      374.53      375.93     12.05 o
   0   3   1      325.26      286.68      9.42 o
   1   3   1      150.56      134.91      7.36 o
   2   3   1       22.06       29.99      4.81 o
   3   3   1     1446.79     1562.01     42.17 o
   4   3   1       26.90       18.80      5.99 o
   5   3   1      170.59      145.59     15.53 o
   6   3   1       22.23       48.35     19.59 o
   7   3   1      171.11      260.86     32.71 o
   8   3   1        1.67       -5.47     26.58 o
   9   3   1       30.29       55.94     81.42 o
  -9   4   1       45.72       13.41     67.61 o
  -8   4   1        1.26      -28.66     21.19 o
  -7   4   1        8.50       15.89     19.59 o
  -6   4   1        7.69       13.73      3.47 o
  -5   4   1      322.14      354.89     14.92 o
  -4   4   1      363.48      396.86     14.04 o
  -3   4   1      324.11      298.42     10.44 o
  -2   4   1      452.38      495.22     16.76 o
  -1   4   1     1881.28     1629.89     48.27 o
   0   4   1       92.24      100.01      6.16 o
   1   4   1        0.35        1.78      2.54 o
   2   4   1      361.80      370.27     11.75 o
   3   4   1     1010.78     1118.16     31.82 o
   4   4   1       28.68       30.71      7.01 o
   5   4   1       52.56       56.42      7.21 o
   6   4   1        9.86        4.92     21.47 o
   7   4   1      239.05      300.09     50.64 o
   8   4   1       71.01       66.53     39.10 o
   9   4   1       21.67      123.33     85.05 o
  -9   5   1       28.59       96.63     42.38 o
  -8   5   1       50.38       88.09     33.21 o
  -7   5   1       52.18       35.28     22.26 o
  -6   5   1        0.86        7.85      3.97 o
  -5   5   1      121.60      130.73      8.89 o
  -4   5   1       36.29       39.26      6.09 o
  -3   5   1       11.82       10.22      3.59 o
  -2   5   1       93.79       97.12      5.50 o
  -1   5   1     2527.64     2249.68     68.49 o
   0   5   1     4604.61     4264.08    118.31 o
   1   5   1      372.69      361.81     11.54 o
   2   5   1      164.13      222.57      9.17 o
   3   5   1      553.31      551.06     16.70 o
   4   5   1      232.91      225.21     15.88 o
   5   5   1      101.63       80.65      6.86 o
   6   5   1       63.20       41.36     19.41 o
   7   5   1      294.22      263.47     49.25 o
   8   5   1       27.76       -1.90     26.96 o
   9   5   1        0.27      -27.07     66.12 o
  -9   6   1      301.94      323.07     73.61 o
  -8   6   1      118.74      119.37     27.68 o
  -7   6   1        1.23        8.19      9.90 o
  -6   6   1      105.92       94.37     12.33 o
  -5   6   1      525.98      492.03     20.73 o
  -4   6   1      132.33      133.15      6.79 o
  -3   6   1      552.11      554.13     18.18 o
  -2   6   1     2546.91     2546.78     85.09 o
  -1   6   1      344.93      311.77     11.10 o
   0   6   1      770.64      750.84     22.38 o
   1   6   1     5519.17     5081.47    150.25 o
   2   6   1     4488.52     4646.69    141.46 o
   3   6   1       35.22       33.25      4.02 o
   4   6   1        0.07       -0.57      3.79 o
   5   6   1      164.01      172.79     15.02 o
   6   6   1      180.44      144.25     16.26 o
   7   6   1      643.85      690.32    110.62 o
   8   6   1      262.20      315.06     59.67 o
  -9   7   1       38.17       32.39     47.18 o
  -8   7   1       21.98       -1.80     62.54 o
  -7   7   1       73.81       82.58      9.74 o
  -6   7   1       13.70        6.18      5.20 o
  -5   7   1        4.14       -0.75      4.62 o
  -4   7   1       33.51       36.97      4.78 o
  -3   7   1        0.91        0.81      3.30 o
  -2   7   1       66.12       54.79      6.41 o
  -1   7   1     3363.85     3210.54     99.10 o
   0   7   1     1158.86     1066.70     35.25 o
   1   7   1      112.13      109.14      6.07 o
   2   7   1      898.20      956.42     29.93 o
   3   7   1      429.60      432.23     14.26 o
   4   7   1       22.29       23.83      4.72 o
   5   7   1       13.86       11.57      5.23 o
   6   7   1      123.42       81.64     11.73 o
   7   7   1       50.98       23.26     34.38 o
   8   7   1      160.82      207.71     47.03 o
  -9   8   1       60.57        8.11     46.52 o
  -8   8   1      103.36      128.03     59.11 o
  -7   8   1      103.40      109.98     16.42 o
  -6   8   1        0.33        0.39      5.62 o
  -5   8   1        0.33        8.39      4.68 o
  -4   8   1       79.81       76.35      6.59 o
  -3   8   1     1700.37     1736.86     54.83 o
  -2   8   1     1046.97     1146.96     40.09 o
  -1   8   1       21.02       26.87      4.17 o
   0   8   1      138.62      127.34      7.32 o
   1   8   1      131.38      111.89      7.25 o
   2   8   1        9.58        6.26      4.20 o
   3   8   1      233.59      248.98     10.23 o
   4   8   1      118.18      106.15     10.03 o
   5   8   1       32.64       33.56      7.49 o
   6   8   1        7.70        6.39      5.97 o
   7   8   1       22.43       44.45     20.79 o
   8   8   1       62.46       64.49     36.36 o
  -9   9   1       11.72      -73.38     82.33 o
  -7   9   1      601.58      654.74     47.07 o
  -6   9   1       44.90       37.56      7.46 o
  -5   9   1        2.31        2.54      5.10 o
  -4   9   1      272.94      265.35     17.05 o
  -3   9   1      207.84      227.74     11.43 o
  -2   9   1     3453.98     3898.76    127.07 o
  -1   9   1      506.78      535.63     18.90 o
   0   9   1     1157.29     1293.73     38.92 o
   1   9   1     1846.14     1768.24     50.25 o
   2   9   1      740.66      838.09     24.86 o
   3   9   1      227.50      219.79      9.58 o
   4   9   1       83.11       83.69      6.64 o
   5   9   1      236.76      230.90     17.24 o
   6   9   1      135.75      120.20     14.31 o
   7   9   1      387.14      381.30     83.41 o
   8   9   1        0.36       37.77     45.56 o
  -9  10   1       61.42       37.17     63.23 o
  -8  10   1       63.85       97.18     46.40 o
  -7  10   1      629.57      751.10     68.33 o
  -6  10   1      513.26      518.32     21.13 o
  -5  10   1      168.46      148.46     10.44 o
  -4  10   1      561.14      554.34     23.79 o
  -3  10   1     1102.34     1160.98     42.77 o
  -2  10   1     3209.71     3559.49    116.76 o
  -1  10   1      773.26      815.46     24.94 o
   0  10   1     1935.22     2271.92     66.48 o
   1  10   1      818.38      848.78     26.30 o
   2  10   1     1212.38     1330.62     37.97 o
   3  10   1        6.44        5.78      4.55 o
   4  10   1      140.61      138.92      8.63 o
   5  10   1      332.69      337.48     22.65 o
   6  10   1      164.47      163.52     19.65 o
   7  10   1      138.07      118.83     15.96 o
   8  10   1       91.48       95.78     52.86 o
  -8  11   1        6.52       23.25     64.63 o
  -7  11   1      272.88      337.25     37.90 o
  -6  11   1       39.37       19.15      7.02 o
  -5  11   1       12.09        7.29      7.87 o
  -4  11   1       19.80       12.58      6.00 o
  -3  11   1        5.91       16.75      6.01 o
  -2  11   1      470.74      514.30     19.05 o
  -1  11   1      281.39      370.21     16.09 o
   0  11   1     5885.28     6510.44    182.61 o
   1  11   1        4.53       11.42      4.63 o
   2  11   1       64.11       68.12      5.79 o
   3  11   1      764.67      782.93     27.93 o
   4  11   1       38.62       20.01      5.79 o
   5  11   1     1467.89     1630.87     66.98 o
   6  11   1      208.60      195.97     27.09 o
   7  11   1       16.97        5.97     29.73 o
   8  11   1      107.90      151.21     54.93 o
  -8  12   1        4.36      113.78     70.68 o
  -7  12   1        2.55       25.15     23.86 o
  -6  12   1       79.83       84.70     12.67 o
  -5  12   1      118.01      106.86     13.50 o
  -4  12   1       98.17       92.54     11.11 o
  -3  12   1       48.66       43.53      7.77 o
  -2  12   1      392.72      391.12     15.18 o
  -1  12   1      139.43      119.32     12.42 o
   0  12   1      202.35      252.13     13.13 o
   1  12   1      785.56      759.88     25.94 o
   2  12   1       31.14       26.21      7.92 o
   3  12   1      141.83      136.06     11.80 o
   4  12   1      454.75      421.75     24.90 o
   5  12   1      374.23      335.94     19.40 o
   6  12   1        0.30        5.90     14.54 o
   7  12   1       46.11       25.94     32.74 o
   8  12   1       29.76       13.01     49.84 o
  -8  13   1        1.23       23.20     25.28 o
  -7  13   1        1.83      -13.23     33.97 o
  -6  13   1      262.34      232.40     29.92 o
  -5  13   1       11.62       20.59      9.71 o
  -4  13   1       58.27       77.32     14.65 o
  -3  13   1       32.83       33.33      8.60 o
  -2  13   1        0.38        2.26      5.59 o
  -1  13   1       42.94       44.86      9.49 o
   0  13   1      408.65      400.40     16.47 o
   1  13   1       22.34       22.19      5.82 o
   2  13   1      141.90      127.11      8.90 o
   3  13   1       11.53        7.72      5.66 o
   4  13   1        1.59        2.16      9.06 o
   5  13   1        4.61       11.67     11.15 o
   6  13   1       45.15       79.22     33.30 o
   7  13   1       44.61       67.94     51.44 o
   8  13   1        5.06        5.79     57.98 o
  -8  14   1       25.30       77.64     38.24 o
  -7  14   1        3.16      -43.53     29.02 o
  -6  14   1       25.82       38.51     44.86 o
  -5  14   1        9.13        2.75     11.49 o
  -4  14   1       24.16       18.79     11.04 o
  -3  14   1       32.59       30.57      9.89 o
  -2  14   1       32.81       33.82      5.91 o
  -1  14   1       77.52       56.79      9.24 o
   0  14   1       25.83       32.74      7.84 o
   1  14   1      123.90      151.32     10.42 o
   2  14   1       55.64       52.15      9.50 o
   3  14   1        2.78       15.99      8.15 o
   4  14   1        1.68       -3.64      6.73 o
   5  14   1       40.69       49.76     10.07 o
   6  14   1       13.63       28.38     23.73 o
   7  14   1      116.79       96.04     29.48 o
  -8  15   1        3.56       16.67     33.33 o
  -7  15   1        0.36       12.66     27.53 o
  -6  15   1        2.52       43.53     25.31 o
  -5  15   1       53.98       51.94     13.43 o
  -4  15   1        1.80       10.95     10.52 o
  -3  15   1        0.42        6.23      9.68 o
  -2  15   1      232.70      246.07     15.75 o
  -1  15   1      116.18       94.72     12.12 o
   0  15   1       11.62       17.08      7.42 o
   1  15   1        0.30       -9.98      8.01 o
   2  15   1       29.43       15.13      8.51 o
   3  15   1      487.77      536.36     31.15 o
   4  15   1      173.57      159.88     17.30 o
   5  15   1       63.99       34.93     17.51 o
   6  15   1      130.39      153.05     32.90 o
   7  15   1       21.12        4.86     49.17 o
  -7  16   1       90.13      145.61     40.24 o
  -6  16   1       47.96       69.66     26.78 o
  -5  16   1        0.33        8.64     15.49 o
  -4  16   1        3.86        5.31     12.29 o
  -3  16   1        1.04       12.37     10.57 o
  -2  16   1       10.24        3.00      6.16 o
  -1  16   1      139.82      137.86     13.51 o
   0  16   1       62.19       56.46      9.41 o
   1  16   1       96.18      119.37     12.60 o
   2  16   1       94.14      102.60     17.27 o
   3  16   1       34.83       41.16     15.66 o
   4  16   1       18.41       25.65     13.93 o
   5  16   1       22.10        4.26     22.26 o
   6  16   1        4.22      -13.94     21.85 o
   7  16   1       13.51       40.36     29.64 o
  -7  17   1        5.43      -14.89     31.71 o
  -6  17   1        5.15      -15.45     17.11 o
  -5  17   1       67.77       61.34     19.67 o
  -4  17   1       74.96       59.25     16.71 o
  -3  17   1       60.57       56.13     13.74 o
  -2  17   1       31.76       38.65      8.00 o
  -1  17   1       84.23       76.91     15.39 o
   0  17   1       36.20       55.67     16.35 o
   1  17   1       54.68       41.44     10.02 o
   2  17   1     1681.37     1961.09     78.29 o
   3  17   1      467.16      489.95     30.89 o
   4  17   1      327.03      316.74     22.86 o
   5  17   1       23.75        8.45     24.66 o
   6  17   1        1.96       16.95     23.57 o
   7  17   1        7.95        5.82     37.05 o
  -7  18   1       19.36      -10.77     37.96 o
  -6  18   1       14.49        7.62     31.40 o
  -5  18   1       48.45       70.61     22.13 o
  -4  18   1     1727.46     1948.76     89.97 o
  -3  18   1      342.09      282.85     26.20 o
  -2  18   1      217.49      203.45     16.59 o
  -1  18   1      308.80      291.01     20.82 o
   0  18   1       32.19       41.46     21.60 o
   1  18   1       19.27       42.23     12.31 o
   2  18   1     3288.81     3783.96    155.55 o
   3  18   1        6.16       13.00     11.51 o
   4  18   1       16.65       35.38     20.10 o
   5  18   1        6.46       25.90     29.91 o
   6  18   1       20.23       45.59     33.52 o
  -7  19   1       24.46      -71.64     72.54 o
  -6  19   1       61.57       57.24     36.37 o
  -5  19   1       17.64        5.89     21.57 o
  -4  19   1     1059.04     1341.60    165.18 o
  -3  19   1      390.54      445.04     39.53 o
  -2  19   1        0.00       -0.99     11.89 o
  -1  19   1       21.99       -0.23     11.48 o
   0  19   1       24.79        9.08     12.08 o
   1  19   1      603.03      591.61     39.65 o
   2  19   1       37.21       39.71     18.96 o
   3  19   1      177.25      174.77     26.43 o
   4  19   1        1.74      -16.28     19.05 o
   5  19   1       88.79      205.15     61.44 o
   6  19   1       38.32       44.41     34.57 o
  -6  20   1       36.96       77.39     54.29 o
  -5  20   1      135.21      126.25     29.12 o
  -4  20   1      531.45      777.55     69.82 o
  -3  20   1       20.01       16.01     17.20 o
  -2  20   1       54.33       63.90     14.15 o
  -1  20   1       23.71       35.83     11.60 o
   0  20   1      458.55      452.15     30.68 o
   1  20   1      147.21      147.27     20.22 o
   2  20   1       58.84       45.91     33.17 o
   3  20   1       42.28       23.96     18.96 o
   4  20   1       42.62       15.08     25.42 o
   5  20   1        0.01      -16.05     32.87 o
   6  20   1        0.16      -20.91     33.51 o
  -6  21   1        1.22      -11.40     39.24 o
  -5  21   1        2.98       -3.15     46.25 o
  -4  21   1       22.22       26.03     21.06 o
  -3  21   1       22.46       46.58     25.54 o
  -2  21   1       48.84       83.50     15.35 o
  -1  21   1       14.07        9.05     15.73 o
   0  21   1        0.07      -10.33     15.66 o
   1  21   1        3.68        1.80     17.14 o
   2  21   1       19.79        8.36     14.82 o
   3  21   1       19.29       23.17     18.67 o
   4  21   1       10.92       37.18     25.62 o
   5  21   1        0.11        8.36     30.49 o
  -6  22   1       24.60       57.35     43.93 o
  -5  22   1        2.09       -5.92    109.49 o
  -4  22   1      142.03       70.69     32.81 o
  -3  22   1        1.74      -26.12     27.12 o
  -2  22   1        5.01        5.32     20.14 o
  -1  22   1        1.54       18.74     14.94 o
   0  22   1        0.00       17.95     24.58 o
   1  22   1       31.13       45.82     17.78 o
   2  22   1      182.39      187.68     41.90 o
   3  22   1        7.09       24.16     21.58 o
   4  22   1       12.44        2.11     27.00 o
   5  22   1       34.96       27.38     30.80 o
  -5  23   1       30.77       45.46     42.37 o
  -4  23   1       89.45       64.65     36.94 o
  -3  23   1      107.33      113.91     34.10 o
  -2  23   1        0.00       42.62     22.36 o
  -1  23   1        0.12       -1.03     16.89 o
   0  23   1        5.39        2.78     31.06 o
   1  23   1        6.33       33.44     21.88 o
   2  23   1        4.91       -4.85     21.61 o
   3  23   1       54.60       44.48     23.35 o
   4  23   1        6.77       21.80     39.58 o
   5  23   1      150.98      238.25     72.75 o
  -4  24   1        5.17       24.10     33.32 o
  -3  24   1       18.32        5.69     27.39 o
  -2  24   1        2.15       31.28     29.28 o
  -1  24   1        2.26       13.61     26.47 o
   0  24   1        1.54       23.50     17.68 o
   1  24   1       18.53       26.50     32.10 o
   2  24   1        8.02      -11.13     22.62 o
   3  24   1       13.77       29.51     30.59 o
   4  24   1       20.35       -7.20     28.74 o
  -4  25   1       16.92       60.07     31.56 o
  -3  25   1        1.01       -0.87     29.30 o
  -2  25   1        0.24       26.46     26.51 o
  -1  25   1       22.81        0.56     24.30 o
   0  25   1        9.41       13.44     24.11 o
   1  25   1        0.53        6.72     24.94 o
   2  25   1       20.82       43.56     23.81 o
   3  25   1       43.32       89.88     29.14 o
  -3  26   1       18.95       26.34     32.96 o
  -2  26   1        0.01       -1.42     32.16 o
  -1  26   1        0.07      -35.23     27.59 o
   0  26   1       80.90      191.33     49.47 o
   1  26   1        0.05        0.19     27.66 o
   2  26   1       13.79       56.35     31.98 o
   3  26   1       10.39       -4.58     36.94 o
  -2  27   1        4.21       25.21     31.28 o
  -1  27   1        3.80       54.57     37.64 o
   0  27   1        6.55       12.78     33.55 o
   1  27   1       37.52      123.86     40.08 o
  -8   0   2        8.14       73.22     43.15 o
  -6   0   2      386.80      428.42     33.56 o
  -4   0   2     1505.41     1469.42     65.26 o
  -2   0   2    36687.26    35329.12   1116.22 o
   0   0   2     2765.20     2315.32     90.25 o
   2   0   2       35.05       30.93      5.15 o
   4   0   2     1005.57     1161.08     46.03 o
   6   0   2      136.79      202.68     53.44 o
   8   0   2      160.62      149.65     76.83 o
  -9   1   2       15.04       -7.71     36.17 o
  -8   1   2      134.71       92.97     45.59 o
  -7   1   2      582.55      679.35     27.57 o
  -6   1   2        3.08        2.95      4.59 o
  -5   1   2      181.19      217.79     10.38 o
  -4   1   2     1061.26     1077.26     34.18 o
  -3   1   2       97.50      105.53      6.42 o
  -2   1   2    29899.89    28727.96    664.45 o
  -1   1   2      431.36      408.12     11.62 o
   0   1   2      982.56      839.21     25.33 o
   1   1   2     2614.67     2372.95     60.79 o
   2   1   2       14.14       16.18      3.79 o
   3   1   2     1301.47     1356.38     39.38 o
   4   1   2     1051.76     1111.77     31.04 o
   5   1   2       20.51       22.38     13.33 o
   6   1   2        1.97       23.98     27.15 o
   7   1   2      168.93      188.73     44.11 o
   8   1   2       31.34        8.88     44.21 o
  -9   2   2        7.83       22.07     28.77 o
  -8   2   2      147.51      178.32     49.30 o
  -7   2   2      140.37      150.31      7.88 o
  -6   2   2        0.90        0.99      5.01 o
  -5   2   2      209.06      232.07     12.96 o
  -4   2   2        2.08        0.95      4.48 o
  -3   2   2       51.18       61.82      5.16 o
  -2   2   2    18772.15    18240.42    433.81 o
  -1   2   2      269.59      314.32     10.01 o
   0   2   2     1004.06      913.27     25.89 o
   1   2   2      507.62      439.40     13.03 o
   2   2   2       57.88       64.48      4.83 o
   3   2   2       25.42       30.17      3.75 o
   4   2   2       10.07       15.86      3.47 o
   5   2   2      236.98      226.99     20.13 o
   6   2   2       10.94       41.23     21.36 o
   7   2   2       21.21       78.26     33.49 o
   8   2   2        2.29      -42.90     49.16 o
  -9   3   2        9.80      -31.92     32.24 o
  -8   3   2       10.28      -17.67     27.83 o
  -7   3   2       22.50       28.92      4.92 o
  -6   3   2       32.43       40.13      6.18 o
  -5   3   2       18.00       17.67      5.70 o
  -4   3   2      250.66      239.51      9.48 o
  -3   3   2      234.04      237.51     11.31 o
  -2   3   2      884.11      781.49     22.46 o
  -1   3   2     3038.91     2825.46     73.47 o
   0   3   2     2336.71     2157.98     53.64 o
   1   3   2     1795.02     1634.04     44.87 o
   2   3   2     2459.33     2479.19     68.02 o
   3   3   2      253.39      296.40     10.43 o
   4   3   2       93.29       80.49      5.46 o
   5   3   2      462.55      540.01     30.83 o
   6   3   2       43.87       42.89     21.84 o
   7   3   2       47.15       49.57     23.90 o
   8   3   2        0.44       -6.32     77.76 o
  -9   4   2        0.37      -80.24     53.49 o
  -8   4   2        0.32       -5.30     11.23 o
  -7   4   2        2.26       12.00      6.06 o
  -6   4   2        5.22        4.39      5.56 o
  -5   4   2       27.86       37.50      6.20 o
  -4   4   2      259.49      271.69     12.95 o
  -3   4   2      421.36      426.63     14.52 o
  -2   4   2     4383.60     4062.40    103.56 o
  -1   4   2      217.06      223.91      8.06 o
   0   4   2      439.91      428.90     14.24 o
   1   4   2      122.96      117.82      7.09 o
   2   4   2      156.50      185.24      8.49 o
   3   4   2       28.09       35.83      4.48 o
   4   4   2      326.99      361.93     13.02 o
   5   4   2       19.49        2.46     10.64 o
   6   4   2      109.50       75.81     21.85 o
   7   4   2       50.84       18.17     28.34 o
   8   4   2       24.51       29.01     33.79 o
  -9   5   2       74.09      101.22     96.86 o
  -8   5   2       13.76        3.35     13.35 o
  -7   5   2       13.03       18.60      7.69 o
  -6   5   2       13.40       16.39      5.45 o
  -5   5   2      205.43      190.47      9.20 o
  -4   5   2      154.24      158.32     10.42 o
  -3   5   2      258.66      266.48     10.90 o
  -2   5   2      302.63      290.42      9.64 o
  -1   5   2      917.71      854.95     23.97 o
   0   5   2        3.07       16.58      3.77 o
   1   5   2        9.86       11.02      4.04 o
   2   5   2       89.72       87.44      6.05 o
   3   5   2        0.20        3.19      3.77 o
   4   5   2       44.01       42.29      5.37 o
   5   5   2       75.63       68.84      7.64 o
   6   5   2       85.37       96.00     21.75 o
   7   5   2      466.24      617.59     56.11 o
   8   5   2       93.37       88.72     33.51 o
  -9   6   2       66.51       66.64     53.34 o
  -8   6   2       15.83       -0.03      2.84 o
  -7   6   2       14.09       10.63      7.15 o
  -6   6   2      103.50       93.60      9.27 o
  -5   6   2       67.77       57.35      8.52 o
  -4   6   2      208.32      276.05     16.45 o
  -3   6   2      126.45      136.17      7.54 o
  -2   6   2      436.93      437.79     13.79 o
  -1   6   2       50.52       47.77      4.66 o
   0   6   2      222.31      235.71      9.84 o
   1   6   2      935.94      978.07     32.02 o
   2   6   2     2036.68     2250.17     60.20 o
   3   6   2      110.98      124.51      6.42 o
   4   6   2        1.88        2.95      4.35 o
   5   6   2      418.59      380.42     26.85 o
   6   6   2      354.46      309.92     34.78 o
   7   6   2       56.84       65.34     27.65 o
   8   6   2       38.27      150.29     82.24 o
  -8   7   2        0.00      -18.13     19.69 o
  -7   7   2      103.79      101.93     13.88 o
  -6   7   2       27.63       27.55      6.36 o
  -5   7   2       26.60       16.96      5.55 o
  -4   7   2      351.17      374.65     13.91 o
  -3   7   2       92.08      106.31      8.74 o
  -2   7   2      270.44      258.22     11.16 o
  -1   7   2      592.70      590.62     19.14 o
   0   7   2      473.31      528.28     19.17 o
   1   7   2      115.31      112.56      6.52 o
   2   7   2     4023.81     4190.95    120.71 o
   3   7   2      133.40      156.60      7.51 o
   4   7   2       90.86       97.63      7.19 o
   5   7   2      105.93       93.92      7.82 o
   6   7   2        0.02       -4.53     17.38 o
   7   7   2      615.36      772.25     69.81 o
   8   7   2       25.46       13.05     90.31 o
  -8   8   2        1.27       12.75     19.04 o
  -7   8   2      201.07      160.19     21.34 o
  -6   8   2       19.73       23.94      6.67 o
  -5   8   2      162.41      164.60      9.50 o
  -4   8   2     1865.74     1906.71     51.63 o
  -3   8   2       46.87       36.42      8.25 o
  -2   8   2        6.84       13.44      4.07 o
  -1   8   2        1.77        4.75      4.43 o
   0   8   2       17.49       22.90      4.60 o
   1   8   2       88.81       83.31      6.62 o
   2   8   2     1171.59     1418.71     45.42 o
   3   8   2       49.22       52.12      5.49 o
   4   8   2        3.24       -2.31      5.17 o
   5   8   2       22.74       25.74      5.75 o
   6   8   2      382.96      384.03     43.01 o
   7   8   2       80.81      102.57     28.38 o
   8   8   2       58.56       11.21     36.59 o
  -9   9   2        0.00       14.97     48.10 o
  -8   9   2       71.74      104.80     25.75 o
  -7   9   2        4.20       -3.87     15.28 o
  -6   9   2      567.44      599.09     26.79 o
  -5   9   2       19.90       20.51      4.60 o
  -4   9   2      446.75      485.45     19.75 o
  -3   9   2      720.28      900.65     30.13 o
  -2   9   2     1566.40     1631.62     48.16 o
  -1   9   2      180.29      188.85      8.88 o
   0   9   2     1901.71     1929.64     53.91 o
   1   9   2        9.19        8.42      4.87 o
   2   9   2      160.90      154.67      9.20 o
   3   9   2      565.75      593.58     20.46 o
   4   9   2      476.80      556.23     19.43 o
   5   9   2       77.51       58.55      7.53 o
   6   9   2       53.90       50.50     10.58 o
   7   9   2       92.56       47.58     26.37 o
   8   9   2        0.15        8.55     47.09 o
  -9  10   2        3.17       60.61     80.21 o
  -8  10   2       24.28       -4.55     19.97 o
  -7  10   2       76.26       21.14     18.62 o
  -6  10   2      355.27      392.48     22.27 o
  -5  10   2        3.14       -2.93      7.05 o
  -4  10   2       62.78       47.82      7.57 o
  -3  10   2      122.60      121.00      8.88 o
  -2  10   2       23.24       19.52      5.26 o
  -1  10   2      321.85      331.10     14.00 o
   0  10   2      314.20      338.55     14.34 o
   1  10   2      136.00      160.20      9.98 o
   2  10   2       41.06       49.52      6.11 o
   3  10   2      343.64      372.16     13.69 o
   4  10   2      101.18      101.81      8.87 o
   5  10   2        9.04        9.96      7.41 o
   6  10   2       35.98       38.42     21.29 o
   7  10   2       13.38       17.56     45.34 o
   8  10   2        8.33       19.70     55.24 o
  -9  11   2        0.24       52.27     71.62 o
  -8  11   2        2.33      -23.37     24.88 o
  -7  11   2      153.59      167.94     41.11 o
  -6  11   2      401.70      459.71     27.53 o
  -5  11   2       16.41       17.55      8.81 o
  -4  11   2        8.89        9.87      6.96 o
  -3  11   2      236.93      256.54     13.65 o
  -2  11   2        3.96        5.33      4.82 o
  -1  11   2      166.38      154.13      9.68 o
   0  11   2        1.57        0.78      5.09 o
   1  11   2        0.61        2.69      4.58 o
   2  11   2        0.43       -0.46      5.31 o
   3  11   2       53.06       36.26      7.14 o
   4  11   2        7.11       -2.84      8.16 o
   5  11   2       78.98       55.40     11.30 o
   6  11   2       14.41        2.68     23.92 o
   7  11   2        0.30      -17.14     52.18 o
   8  11   2        4.91       64.51     53.63 o
  -8  12   2        9.54       -0.21     42.43 o
  -7  12   2      361.76      464.87     58.68 o
  -6  12   2       73.82       75.94     13.14 o
  -5  12   2       31.39       16.05     10.15 o
  -4  12   2      171.63      218.69     15.70 o
  -3  12   2      125.30      118.34     13.73 o
  -2  12   2      472.69      597.96     21.80 o
  -1  12   2      196.67      198.10     10.48 o
   0  12   2        1.55       10.90      5.90 o
   1  12   2      368.11      391.04     14.99 o
   2  12   2       67.28       78.70      9.75 o
   3  12   2     1620.33     1760.01     58.37 o
   4  12   2     1025.07     1184.56     43.12 o
   5  12   2       21.93       25.90      8.85 o
   6  12   2       41.88       53.92     18.41 o
   7  12   2       10.49        3.45     38.87 o
  -8  13   2       45.95      103.86     65.40 o
  -7  13   2       18.88        0.34     27.26 o
  -6  13   2      277.25      286.99     28.34 o
  -5  13   2      199.39      192.46     16.63 o
  -4  13   2       23.32        9.58      9.74 o
  -3  13   2      118.02      101.01     10.15 o
  -2  13   2     1249.76     1342.50     52.15 o
  -1  13   2       61.12       64.28      8.26 o
   0  13   2        0.32       11.19      5.83 o
   1  13   2       95.10       95.15      8.90 o
   2  13   2        3.65        2.58      6.19 o
   3  13   2     1056.05     1208.96     46.57 o
   4  13   2      519.41      601.48     26.91 o
   5  13   2        9.04       -2.43     12.20 o
   6  13   2       55.27       37.17     30.17 o
   7  13   2        0.14        7.74     17.34 o
  -8  14   2       34.38       41.83     29.98 o
  -7  14   2       12.91       -3.24     29.03 o
  -6  14   2       23.19      -17.25     26.28 o
  -5  14   2        2.95       16.07     10.83 o
  -4  14   2       42.15       51.39     11.74 o
  -3  14   2       15.32       15.48      9.91 o
  -2  14   2     1922.49     2213.41     72.30 o
  -1  14   2       32.64       33.55      7.23 o
   0  14   2      657.88      666.09     27.43 o
   1  14   2      210.70      227.71     12.74 o
   2  14   2      831.54      924.67     34.96 o
   3  14   2     1376.30     1548.63     61.82 o
   4  14   2       16.09        1.15      8.79 o
   5  14   2        3.59        3.77     13.78 o
   6  14   2       25.84      -10.13     26.57 o
   7  14   2        2.57      -76.93     51.29 o
  -8  15   2       29.86       -1.22     68.52 o
  -7  15   2       12.99      162.60     69.89 o
  -6  15   2       52.25       56.29     16.90 o
  -5  15   2       62.16       36.92     15.40 o
  -4  15   2       69.72       56.13     14.62 o
  -3  15   2       41.89       17.75     17.56 o
  -2  15   2      201.48      177.45     15.97 o
  -1  15   2       66.33       56.11      9.78 o
   0  15   2      882.24      864.73     39.80 o
   1  15   2        4.49        6.94      8.83 o
   2  15   2        0.40       -5.70     10.67 o
   3  15   2      758.08      804.86     35.41 o
   4  15   2       73.85       83.03     12.69 o
   5  15   2      320.02      259.01     35.81 o
   6  15   2       61.72       94.61     27.50 o
   7  15   2        8.24      -26.29     54.41 o
  -8  16   2        1.47      -40.96     35.17 o
  -7  16   2        7.11      -12.62     59.85 o
  -6  16   2       25.39        3.44     21.52 o
  -5  16   2       85.97       73.95     16.78 o
  -4  16   2        1.45      -10.12     10.92 o
  -3  16   2        1.55       -4.36     12.12 o
  -2  16   2        0.09       -4.78     11.61 o
  -1  16   2      396.98      333.76     19.58 o
   0  16   2     2412.14     2652.98     96.92 o
   1  16   2      208.92      204.43     19.80 o
   2  16   2       28.85        1.53      9.69 o
   3  16   2        8.90       15.94      8.52 o
   4  16   2        0.23       -8.51     10.67 o
   5  16   2        4.20      -22.49     19.90 o
   6  16   2       14.38       11.85     25.31 o
   7  16   2        1.60        7.70     62.51 o
  -7  17   2        0.29       10.66     33.52 o
  -6  17   2        0.89       14.65     33.13 o
  -5  17   2        6.40       -6.84     17.68 o
  -4  17   2       70.52       49.44     16.63 o
  -3  17   2       20.96       31.72     16.96 o
  -2  17   2       30.29        3.33     20.50 o
  -1  17   2       29.56       24.26     14.22 o
   0  17   2      359.23      371.83     24.31 o
   1  17   2       61.00       50.72     17.15 o
   2  17   2        0.63       -1.33     10.34 o
   3  17   2       27.79       43.16     12.56 o
   4  17   2      127.27      131.50     19.58 o
   5  17   2       71.22       59.69     25.18 o
   6  17   2      238.26      195.98     40.74 o
  -7  18   2        6.59       40.96     46.27 o
  -6  18   2        5.79       38.73     25.44 o
  -5  18   2        0.02      -26.53     22.10 o
  -4  18   2        0.63       22.05     18.35 o
  -3  18   2        6.17       -9.88     16.43 o
  -2  18   2       36.62       31.41      9.45 o
  -1  18   2       71.03       90.51     13.65 o
   0  18   2      163.50      159.09     19.72 o
   1  18   2       17.64       32.42     17.66 o
   2  18   2      297.74      327.69     23.54 o
   3  18   2        3.51       22.72     15.63 o
   4  18   2       37.67       38.88     21.30 o
   5  18   2        0.16        8.07     21.94 o
   6  18   2        3.07        1.54     33.39 o
  -7  19   2        6.06       45.83     72.55 o
  -6  19   2       47.62       20.45     35.89 o
  -5  19   2        5.19        9.85     21.01 o
  -4  19   2      169.80       84.26     28.78 o
  -3  19   2        9.92       -4.84     17.70 o
  -2  19   2       14.51       18.41     18.15 o
  -1  19   2      138.78      162.64     18.58 o
   0  19   2      444.79      433.63     33.49 o
   1  19   2        0.03        5.25     16.41 o
   2  19   2      488.59      495.42     33.69 o
   3  19   2      117.52       92.14     29.42 o
   4  19   2        0.01        9.08     18.94 o
   5  19   2        1.88      -25.70     23.42 o
   6  19   2       69.40      129.72     35.51 o
  -6  20   2       92.63      232.30    140.68 o
  -5  20   2        0.95       37.84     22.19 o
  -4  20   2       19.62       15.30     24.88 o
  -3  20   2       62.84       87.19     26.64 o
  -2  20   2       36.59       15.70     12.39 o
  -1  20   2       10.56       26.59     14.40 o
   0  20   2       94.10       70.71     17.84 o
   1  20   2       33.88       22.55     17.35 o
   2  20   2        8.34        0.05     29.47 o
   3  20   2        0.01       19.41     15.30 o
   4  20   2        5.74       -0.20     21.40 o
   5  20   2       38.09       52.28     39.51 o
  -6  21   2      523.75      568.82    140.18 o
  -5  21   2        2.23      -43.57     31.68 o
  -4  21   2       54.24       89.76     28.57 o
  -3  21   2       66.85       16.36     26.05 o
  -2  21   2        3.67      -10.13     12.93 o
  -1  21   2      187.46      153.27     26.44 o
   0  21   2      510.46      555.68     40.56 o
   1  21   2       24.48        3.89     15.15 o
   2  21   2       32.58       30.35     20.70 o
   3  21   2       43.25       41.81     20.41 o
   4  21   2       13.24      -18.00     27.75 o
   5  21   2       38.79       36.13     28.77 o
  -6  22   2      377.23      465.15    116.13 o
  -5  22   2       16.23       54.55     35.22 o
  -4  22   2       85.83       52.36     30.53 o
  -3  22   2       16.67       24.95     29.39 o
  -2  22   2        2.10       -4.32     23.91 o
  -1  22   2      220.80      171.92     27.66 o
   0  22   2        8.02       27.21     26.10 o
   1  22   2      131.03       95.37     24.66 o
   2  22   2       49.13       39.79     21.87 o
   3  22   2       17.95       10.50     24.74 o
   4  22   2        0.43      -16.22     26.95 o
   5  22   2       32.55       34.71     54.06 o
  -5  23   2       10.15       62.69     31.73 o
  -4  23   2       83.75       78.75     33.65 o
  -3  23   2        1.28       10.65     24.73 o
  -2  23   2       99.22       96.17     29.91 o
  -1  23   2      136.75      168.13     23.32 o
   0  23   2       39.47       26.62     22.80 o
   1  23   2        9.51       32.95     21.42 o
   2  23   2      161.52      149.35     35.74 o
   3  23   2       15.99       21.89     24.55 o
   4  23   2       11.76       27.50     30.93 o
  -4  24   2       44.71       23.60     27.01 o
  -3  24   2       47.70       97.31     31.97 o
  -2  24   2       25.92       16.57     48.11 o
  -1  24   2        0.46      -28.94     23.59 o
   0  24   2        1.75       11.53     21.26 o
   1  24   2      172.75      171.25     29.79 o
   2  24   2        1.34       -9.23     26.49 o
   3  24   2       55.01       78.05     30.28 o
  -4  25   2       21.75       -8.04     31.10 o
  -3  25   2        1.26        1.50     31.62 o
  -2  25   2        0.02       23.44     29.91 o
  -1  25   2        2.55       -5.42     28.14 o
   0  25   2       16.86       57.01     24.63 o
   1  25   2       35.24       51.19     34.12 o
   2  25   2       43.05       39.86     26.38 o
   3  25   2        8.41      -17.25     31.56 o
  -3  26   2       20.11       11.43     32.02 o
  -2  26   2       12.02       11.21     31.78 o
  -1  26   2       38.05      -27.28     28.86 o
   0  26   2        9.47       -9.27     29.99 o
   1  26   2       43.11       21.50     27.96 o
   2  26   2        4.40       66.70     33.63 o
  -2  27   2       75.37       19.90     72.74 o
  -1  27   2       85.88       59.37     31.97 o
   0  27   2       37.04      -52.26     34.84 o
  -7   0   3       10.80        9.60     15.69 o
  -5   0   3      141.74      152.21     14.12 o
  -3   0   3      363.39      362.62     15.99 o
  -1   0   3      395.98      365.80     16.90 o
   1   0   3      555.36      579.23     22.80 o
   3   0   3       36.35       29.81      7.01 o
   5   0   3        9.84       -1.52     35.66 o
   7   0   3       72.92        5.70     57.60 o
  -9   1   3        0.93       36.59     48.70 o
  -8   1   3        7.41        5.93     16.72 o
  -7   1   3      131.80      138.67     11.38 o
  -6   1   3       67.64       80.01     14.21 o
  -5   1   3       18.38       30.62      6.45 o
  -4   1   3      971.54      954.33     29.36 o
  -3   1   3      238.69      218.81      9.07 o
  -2   1   3      141.00      173.39      7.65 o
  -1   1   3     1196.64     1041.40     27.23 o
   0   1   3      239.57      226.47     12.79 o
   1   1   3      128.31      126.78      6.58 o
   2   1   3      267.84      288.10      9.60 o
   3   1   3      322.79      322.19     11.42 o
   4   1   3        0.00        4.94      5.56 o
   5   1   3      151.10      149.28     13.28 o
   6   1   3       63.32       75.82     31.32 o
   7   1   3       12.32       -6.41     40.83 o
   8   1   3       14.47       45.99     50.60 o
  -9   2   3        8.93       21.28     40.98 o
  -8   2   3       93.82      145.83     26.94 o
  -7   2   3        0.02       -4.94      7.55 o
  -6   2   3        0.36       -0.38      7.22 o
  -5   2   3        0.06        4.04      5.97 o
  -4   2   3      207.09      219.99      9.66 o
  -3   2   3      156.35      156.50      7.49 o
  -2   2   3     1034.12      899.10     23.21 o
  -1   2   3      621.59      512.85     16.40 o
   0   2   3      334.37      294.24     10.93 o
   1   2   3      423.20      431.64     12.97 o
   2   2   3      870.08     1035.22     30.33 o
   3   2   3      375.85      364.02     12.93 o
   4   2   3      419.98      437.30     14.93 o
   5   2   3       69.49       44.83     11.81 o
   6   2   3      141.31      176.86     23.99 o
   7   2   3       77.47       88.44     41.20 o
   8   2   3       16.53      -52.30     50.09 o
  -8   3   3        9.55        1.19     10.96 o
  -7   3   3       59.23       67.44      9.47 o
  -6   3   3       61.30       49.59      7.69 o
  -5   3   3      306.91      282.01     18.54 o
  -4   3   3     6853.31     6999.91    185.91 o
  -3   3   3      548.48      579.62     16.66 o
  -2   3   3      255.29      242.94      9.13 o
  -1   3   3      404.12      396.10     13.22 o
   0   3   3      109.62      138.39      7.60 o
   1   3   3     5272.90     5102.36    128.99 o
   2   3   3     1852.49     2139.04     59.37 o
   3   3   3       36.82       35.78      5.47 o
   4   3   3      440.00      487.24     17.98 o
   5   3   3     1217.57     1384.22     43.20 o
   6   3   3      326.41      244.65     39.80 o
   7   3   3       33.55       59.92     41.82 o
   8   3   3       24.46       73.33     57.15 o
  -8   4   3        2.77        7.33     12.20 o
  -7   4   3       29.01       20.27      7.80 o
  -6   4   3       13.18        9.64      7.85 o
  -5   4   3      105.36       82.24      7.97 o
  -4   4   3    10294.77    11170.60    300.15 o
  -3   4   3      303.37      297.46     11.13 o
  -2   4   3     2860.16     2733.41     67.51 o
  -1   4   3       17.29        9.59      5.05 o
   0   4   3     4646.50     4704.19    128.65 o
   1   4   3     1467.75     1509.01     41.00 o
   2   4   3      430.11      458.14     14.73 o
   3   4   3      126.56      127.23      7.67 o
   4   4   3      190.08      182.42     13.04 o
   5   4   3      269.27      256.73     11.60 o
   6   4   3        0.04       -0.08     21.16 o
   7   4   3      127.56       72.72     27.03 o
   8   4   3        3.22        2.10     47.52 o
  -9   5   3      171.32      203.20     63.18 o
  -8   5   3        3.00       19.77     21.38 o
  -7   5   3       68.32       56.91     10.36 o
  -6   5   3      117.35      100.36     14.01 o
  -5   5   3       70.79       64.51      7.66 o
  -4   5   3      674.37      664.88     22.23 o
  -3   5   3        8.27        5.43      4.79 o
  -2   5   3       18.58       29.49      5.43 o
  -1   5   3      783.65      756.97     21.43 o
   0   5   3     3072.68     3082.23     81.31 o
   1   5   3      453.92      555.10     18.48 o
   2   5   3       41.20       28.85      5.01 o
   3   5   3       37.55       26.86      5.80 o
   4   5   3        4.23        4.01      4.58 o
   5   5   3     1204.30     1355.78     46.43 o
   6   5   3      555.51      714.87     67.72 o
   7   5   3       62.72       56.90     31.77 o
   8   5   3        4.22       41.85     57.90 o
  -9   6   3       16.53       16.26     58.89 o
  -8   6   3       35.03        2.11     18.87 o
  -7   6   3        0.03       13.41      8.75 o
  -6   6   3       38.00       50.62      8.64 o
  -5   6   3      291.96      279.87     12.73 o
  -4   6   3       17.10       20.90      6.42 o
  -3   6   3     1955.17     1978.06     55.72 o
  -2   6   3       18.89       17.06      4.44 o
  -1   6   3     2195.68     2099.22     55.34 o
   0   6   3     4137.44     4213.50    111.41 o
   1   6   3      362.55      404.43     14.81 o
   2   6   3      902.15     1076.74     33.44 o
   3   6   3      496.80      532.03     16.85 o
   4   6   3        1.48       11.76      6.28 o
   5   6   3      744.72      796.89     28.76 o
   6   6   3      358.76      461.93     41.72 o
   7   6   3        1.86       23.29     25.14 o
   8   6   3        0.02       -8.59     35.81 o
  -9   7   3       12.31      117.88     50.60 o
  -8   7   3       21.52       22.49     25.52 o
  -7   7   3        8.10       15.21     12.91 o
  -6   7   3        2.55       10.30      7.93 o
  -5   7   3        0.63        2.18      6.32 o
  -4   7   3      160.30      158.10      9.80 o
  -3   7   3       98.52       88.27      6.24 o
  -2   7   3       14.37       18.33      5.11 o
  -1   7   3     1891.65     1894.95     53.98 o
   0   7   3       75.69       81.51      6.56 o
   1   7   3      218.57      219.59     10.49 o
   2   7   3      479.86      509.00     17.28 o
   3   7   3        5.12        5.77      5.39 o
   4   7   3        9.05       12.83      6.00 o
   5   7   3      122.75       94.66      8.98 o
   6   7   3       70.97       75.80     14.29 o
   7   7   3       18.31       10.02     24.42 o
   8   7   3       35.16       70.12     60.38 o
  -8   8   3       54.33       63.63     19.85 o
  -7   8   3      182.96      174.86     31.12 o
  -6   8   3       49.11       59.12      8.07 o
  -5   8   3        0.01       -3.23      6.31 o
  -4   8   3      781.82      842.68     28.29 o
  -3   8   3        8.06        9.02      5.02 o
  -2   8   3      111.26      119.38      7.06 o
  -1   8   3       19.71       22.79      5.46 o
   0   8   3      848.87      917.89     28.39 o
   1   8   3      172.43      175.94     10.01 o
   2   8   3       30.48       35.10      6.31 o
   3   8   3      163.37      161.66      8.76 o
   4   8   3       80.19       72.95      7.55 o
   5   8   3       55.06       55.54      8.31 o
   6   8   3       25.13       36.80     18.70 o
   7   8   3       40.31       10.87     27.03 o
  -9   9   3      268.83      128.13     60.16 o
  -8   9   3      106.22       74.18     29.42 o
  -7   9   3        0.13       28.21     21.63 o
  -6   9   3      161.28      143.38     10.09 o
  -5   9   3      369.33      334.87     25.41 o
  -4   9   3      886.85      882.81     27.65 o
  -3   9   3       77.91       83.88      8.00 o
  -2   9   3      209.02      218.00     14.68 o
  -1   9   3      211.44      208.25      9.59 o
   0   9   3      815.35      867.66     29.35 o
   1   9   3       52.13       52.58      9.42 o
   2   9   3      168.17      138.56     11.33 o
   3   9   3      425.48      417.83     16.49 o
   4   9   3        9.91       21.07      8.24 o
   5   9   3      328.92      341.83     18.67 o
   6   9   3      135.53      123.78     45.91 o
   7   9   3       13.25       -1.89     24.10 o
  -9  10   3       78.94       -0.39     75.41 o
  -8  10   3        0.00       12.95     20.40 o
  -7  10   3        4.45       -5.61     17.79 o
  -6  10   3        3.30       -2.36      7.94 o
  -5  10   3        6.11        9.34     11.37 o
  -4  10   3        0.98       -2.27      6.91 o
  -3  10   3      386.47      368.61     17.79 o
  -2  10   3       19.44       22.85      5.51 o
  -1  10   3      163.75      179.98     10.30 o
   0  10   3       25.29       14.95      6.17 o
   1  10   3        1.38        5.09      5.60 o
   2  10   3        1.62        0.27      5.52 o
   3  10   3        0.12       -2.93      5.99 o
   4  10   3        0.16       -6.81     10.77 o
   5  10   3       12.03       16.98      9.07 o
   6  10   3       91.51       89.27     19.45 o
   7  10   3        4.10       -5.89     62.77 o
  -9  11   3        2.89      -48.33     55.49 o
  -8  11   3      145.48      171.46     47.40 o
  -7  11   3       77.12       92.70     42.53 o
  -6  11   3       81.50       72.50     13.02 o
  -5  11   3       30.40       33.11     11.06 o
  -4  11   3        0.68       -2.67      9.13 o
  -3  11   3       59.73       50.21      6.15 o
  -2  11   3      954.23     1033.46     36.03 o
  -1  11   3      255.77      263.25     12.34 o
   0  11   3        0.02        3.37      5.78 o
   1  11   3        6.47        5.74      5.74 o
   2  11   3       75.31       62.35      8.34 o
   3  11   3      167.04      192.68     12.03 o
   4  11   3       11.00       33.51      8.83 o
   5  11   3       23.36       36.18     12.21 o
   6  11   3        0.28       21.64     18.78 o
   7  11   3        4.62      -47.67     68.80 o
  -8  12   3       40.69      -32.82     29.96 o
  -7  12   3        2.63       15.33     17.03 o
  -6  12   3        9.18        5.56     12.28 o
  -5  12   3       19.50       22.90     11.61 o
  -4  12   3       92.18      102.46     12.71 o
  -3  12   3       25.66       15.79      6.88 o
  -2  12   3      580.23      669.91     25.09 o
  -1  12   3       15.04       16.31      8.07 o
   0  12   3       16.87       15.96      6.26 o
   1  12   3      603.67      634.21     24.92 o
   2  12   3       43.16       48.48     10.20 o
   3  12   3     1031.39     1035.35     39.01 o
   4  12   3       65.38       83.31     13.03 o
   5  12   3        0.43      -15.68     13.96 o
   6  12   3        5.65      -23.58     15.72 o
   7  12   3       65.37       56.90     62.05 o
  -8  13   3      183.70      204.72     63.75 o
  -7  13   3        0.02        8.02     20.54 o
  -6  13   3       17.28       21.77     14.84 o
  -5  13   3       23.57       32.47     11.27 o
  -4  13   3        1.52       -5.01      8.48 o
  -3  13   3      126.75      116.91     12.56 o
  -2  13   3      786.42      826.81     29.27 o
  -1  13   3       45.39       38.05      7.86 o
   0  13   3       12.81       17.11      6.85 o
   1  13   3      386.60      339.97     17.20 o
   2  13   3       24.72       -3.48      6.99 o
   3  13   3      442.75      450.25     20.85 o
   4  13   3       67.82       66.19     11.32 o
   5  13   3       14.75       -0.04     18.13 o
   6  13   3       89.18       94.22     22.82 o
   7  13   3        4.32       21.92     58.12 o
  -8  14   3       28.66      -13.71     26.77 o
  -7  14   3       37.93       12.14     26.55 o
  -6  14   3        3.63       18.68     23.23 o
  -5  14   3       23.01        6.26     11.89 o
  -4  14   3      156.34      159.58     15.55 o
  -3  14   3      143.31      134.40     17.87 o
  -2  14   3      359.90      349.60     22.42 o
  -1  14   3       14.49        8.63      7.00 o
   0  14   3       20.34       13.92      9.32 o
   1  14   3      196.97      185.57     12.69 o
   2  14   3      396.46      382.81     19.95 o
   3  14   3        4.75       12.54      9.67 o
   4  14   3      306.13      283.22     21.04 o
   5  14   3      215.75      229.67     28.38 o
   6  14   3        4.11       10.07     23.77 o
   7  14   3       17.66       40.37     72.05 o
  -8  15   3        0.92      -28.01     63.15 o
  -7  15   3       11.41       16.77     28.90 o
  -6  15   3       14.13       21.24     20.68 o
  -5  15   3       36.48       25.45     15.81 o
  -4  15   3       12.36       18.98     16.50 o
  -3  15   3        0.11        8.06     12.59 o
  -2  15   3        8.56        1.18     11.10 o
  -1  15   3       40.16       23.54     21.95 o
   0  15   3      569.18      595.29     28.92 o
   1  15   3     1696.72     1899.20     68.64 o
   2  15   3      182.31      185.00     16.48 o
   3  15   3       38.03       43.05     10.94 o
   4  15   3       27.84       17.87     13.23 o
   5  15   3        4.36      -18.02     20.57 o
   6  15   3        0.00       -2.63     23.51 o
  -8  16   3       22.40       92.34     89.75 o
  -7  16   3        1.68       10.59     53.39 o
  -6  16   3      150.41      103.50     27.02 o
  -5  16   3       78.38      106.03     18.37 o
  -4  16   3       10.59      -21.10     14.07 o
  -3  16   3       67.49       44.74     15.01 o
  -2  16   3       22.01       22.35     11.53 o
  -1  16   3       55.04       73.22     15.69 o
   0  16   3     1917.37     2080.74     89.62 o
   1  16   3       47.95       32.94     10.86 o
   2  16   3      107.15       95.75     12.08 o
   3  16   3        4.22       -0.97     10.36 o
   4  16   3       19.44       24.08     14.60 o
   5  16   3       16.15       14.91     20.93 o
   6  16   3        7.81        2.74     24.03 o
  -7  17   3        2.02       28.19     36.12 o
  -6  17   3       73.18       97.68     23.86 o
  -5  17   3      199.57      220.28     27.58 o
  -4  17   3        4.35       15.79     13.94 o
  -3  17   3      178.83      234.35     39.08 o
  -2  17   3       14.94       11.03     11.36 o
  -1  17   3      442.61      437.88     30.27 o
   0  17   3      960.48      992.69     53.07 o
   1  17   3      277.08      267.55     19.98 o
   2  17   3        0.04       21.22     15.81 o
   3  17   3        3.70       17.07     11.19 o
   4  17   3        0.12       16.39     17.06 o
   5  17   3       41.99       44.97     24.13 o
   6  17   3       72.67       46.99     27.52 o
  -7  18   3        2.06      -33.58     51.48 o
  -6  18   3       18.26       -9.76     22.49 o
  -5  18   3       71.02       30.23     16.39 o
  -4  18   3       30.33       51.92     20.37 o
  -3  18   3      106.95      136.49     23.99 o
  -2  18   3      108.73      119.40     16.54 o
  -1  18   3       19.02       25.09     18.64 o
   0  18   3       81.44       86.12     18.42 o
   1  18   3      400.04      376.53     28.73 o
   2  18   3       55.77       42.01     19.96 o
   3  18   3        8.29       52.20     17.53 o
   4  18   3        2.00       26.11     23.22 o
   5  18   3        1.86       24.68     28.39 o
  -7  19   3       55.41       67.98     40.30 o
  -6  19   3      136.26      149.02     56.31 o
  -5  19   3        9.67        2.08     29.61 o
  -4  19   3       71.21       79.40     23.43 o
  -3  19   3      123.03      147.24     23.61 o
  -2  19   3      256.51      293.38     29.55 o
  -1  19   3       13.19        8.04     15.63 o
   0  19   3       37.62       57.84     17.55 o
   1  19   3       30.71       17.01     17.54 o
   2  19   3       87.75      125.01     24.57 o
   3  19   3      117.74      157.39     27.30 o
   4  19   3       83.78      130.22     29.77 o
   5  19   3        0.31       25.91     25.97 o
  -6  20   3      510.68      514.85     73.20 o
  -5  20   3       21.87        4.31     24.08 o
  -4  20   3        0.00      -13.66     48.10 o
  -3  20   3        7.35       -6.25     19.90 o
  -2  20   3       70.37       62.54     31.80 o
  -1  20   3        4.14       -6.91     15.24 o
   0  20   3      116.52       50.57     44.40 o
   1  20   3        3.00        7.93     15.57 o
   2  20   3       27.07       26.07     20.29 o
   3  20   3        0.07      -30.43     20.29 o
   4  20   3       53.10       57.41     26.30 o
   5  20   3       17.13       12.18     30.65 o
  -6  21   3      246.44      291.78     59.96 o
  -5  21   3       20.12       17.80     28.78 o
  -4  21   3        9.93       -2.31     21.77 o
  -3  21   3       33.30       53.24     27.18 o
  -2  21   3       69.96       86.68     20.57 o
  -1  21   3      252.78      259.32     30.68 o
   0  21   3       64.00       59.46     21.69 o
   1  21   3        5.64       11.22     19.13 o
   2  21   3        1.31      -19.97     23.48 o
   3  21   3        0.84        2.87     18.21 o
   4  21   3       13.33       26.26     25.42 o
  -5  22   3       23.83       28.90     32.15 o
  -4  22   3        3.48      -38.37     25.64 o
  -3  22   3        7.41       19.80     22.37 o
  -2  22   3        0.80        6.31     22.29 o
  -1  22   3       43.64       39.80     20.86 o
   0  22   3       24.57       15.96     16.55 o
   1  22   3       11.53       16.96     20.58 o
   2  22   3       93.04       53.86     27.04 o
   3  22   3        0.41        8.51     22.80 o
   4  22   3       29.48       57.42     27.05 o
  -5  23   3       77.02       72.14     47.71 o
  -4  23   3       10.46       31.81     22.73 o
  -3  23   3        0.24       31.96     26.85 o
  -2  23   3       17.89       31.28     26.41 o
  -1  23   3        3.88       19.06     28.58 o
   0  23   3        0.00       -9.94     23.32 o
   1  23   3       89.91       90.87     28.95 o
   2  23   3        4.45      -15.83     26.03 o
   3  23   3      127.31       79.49     32.20 o
  -4  24   3       16.00       10.70     48.18 o
  -3  24   3        3.56        3.91     28.57 o
  -2  24   3       45.25       36.09     29.14 o
  -1  24   3        1.15       26.00     23.53 o
   0  24   3      109.43       57.66     25.30 o
   1  24   3        3.98      -10.69     25.63 o
   2  24   3       39.44        3.71     25.00 o
   3  24   3       53.53       29.34     34.12 o
  -4  25   3        5.73       58.49     47.01 o
  -3  25   3      109.37      129.17     40.97 o
  -2  25   3       68.00       83.73     33.24 o
  -1  25   3        2.32       -3.46     30.72 o
   0  25   3        0.98        7.42     28.86 o
   1  25   3       27.53       51.01     28.06 o
   2  25   3       47.26       12.45     30.74 o
  -2  26   3       29.16        8.83     27.66 o
  -1  26   3       51.79       39.44     33.32 o
   0  26   3       50.77       88.70     31.64 o
   1  26   3        4.36       -1.73     27.92 o
  -8   0   4        3.27        8.70     20.70 o
  -6   0   4      918.53      979.10    122.37 o
  -4   0   4      108.82      109.49     14.03 o
  -2   0   4        8.15       16.68      8.81 o
   0   0   4      289.36      268.60     20.82 o
   2   0   4      291.47      301.97     17.18 o
   4   0   4      182.05      186.31     14.92 o
   6   0   4       48.71       15.97     50.96 o
  -9   1   4       41.34       45.03     18.64 o
  -8   1   4       18.11        3.88     15.66 o
  -7   1   4       63.97       61.65     10.68 o
  -6   1   4      121.10      113.69     11.70 o
  -5   1   4       45.19       60.03      8.48 o
  -4   1   4       25.35       21.75      6.64 o
  -3   1   4      157.44      143.80      7.64 o
  -2   1   4      286.58      269.65     10.21 o
  -1   1   4      454.21      449.43     15.12 o
   0   1   4      135.79      135.07      9.21 o
   1   1   4      127.20      126.84      7.04 o
   2   1   4       88.35       78.40      7.15 o
   3   1   4      672.94      666.49     20.38 o
   4   1   4      109.90      112.91      8.41 o
   5   1   4       27.93       16.80     10.15 o
   6   1   4      103.78       53.14     39.34 o
   7   1   4        6.14      -52.40     49.76 o
  -9   2   4      176.95      159.42     26.14 o
  -8   2   4        0.01        1.17     17.12 o
  -7   2   4        3.59       -5.10     10.21 o
  -6   2   4      113.27      101.09     12.92 o
  -5   2   4      175.01      175.77     13.11 o
  -4   2   4     3226.28     3427.70    100.17 o
  -3   2   4      111.20      119.24      9.01 o
  -2   2   4      237.92      222.01     11.40 o
  -1   2   4        1.51        6.29      5.85 o
   0   2   4      420.57      439.53     15.61 o
   1   2   4      127.47      125.97      7.24 o
   2   2   4      426.02      444.31     16.88 o
   3   2   4      701.94      676.24     22.91 o
   4   2   4       77.55       75.95      7.15 o
   5   2   4       37.06       39.86      8.10 o
   6   2   4       26.94      -11.94     33.39 o
   7   2   4        4.82      -67.96     45.31 o
  -9   3   4        0.18        6.03     19.02 o
  -8   3   4        2.39        3.94     32.88 o
  -7   3   4       90.79       82.86     13.46 o
  -6   3   4       83.82       97.33     11.89 o
  -5   3   4      471.04      500.47     21.04 o
  -4   3   4     4609.38     4936.24    131.37 o
  -3   3   4     1066.41     1081.83     29.09 o
  -2   3   4     1060.81     1117.88     30.93 o
  -1   3   4      165.81      166.60      9.54 o
   0   3   4        0.01       -2.19      5.60 o
   1   3   4      606.90      645.48     20.44 o
   2   3   4      507.69      506.98     17.74 o
   3   3   4      531.66      535.76     18.89 o
   4   3   4      525.16      533.17     22.76 o
   5   3   4        0.11       -8.41      5.61 o
   6   3   4        6.25        0.73     37.02 o
   7   3   4       13.97       81.61     54.98 o
  -9   4   4        1.33        4.95     14.26 o
  -8   4   4        6.94       22.99     23.01 o
  -7   4   4        2.70       16.71     10.59 o
  -6   4   4       16.74        9.77      8.39 o
  -5   4   4      133.77      146.72      9.79 o
  -4   4   4       55.01       55.29      7.36 o
  -3   4   4       81.78      109.37      7.50 o
  -2   4   4      577.85      581.56     18.39 o
  -1   4   4       10.15       10.05      5.16 o
   0   4   4       68.30       83.42      7.70 o
   1   4   4      163.21      176.93      8.26 o
   2   4   4      101.22       96.63      7.07 o
   3   4   4        0.21       -4.26      6.01 o
   4   4   4     1220.37     1284.68     42.04 o
   5   4   4       50.87       51.91      7.78 o
   6   4   4        4.42       -0.92     32.12 o
   7   4   4        0.11        5.17     54.41 o
  -9   5   4       70.58       49.50     15.73 o
  -8   5   4       66.24       26.72     24.68 o
  -7   5   4        9.56       19.95     10.76 o
  -6   5   4        0.12       10.50      9.68 o
  -5   5   4        0.19        0.36      7.18 o
  -4   5   4       57.47       70.12      9.31 o
  -3   5   4        1.51        4.90      5.83 o
  -2   5   4     1146.16     1102.67     31.67 o
  -1   5   4      119.34      156.72      9.02 o
   0   5   4     4455.34     4864.05    133.11 o
   1   5   4       64.73       84.38      6.80 o
   2   5   4       47.50       43.05      6.21 o
   3   5   4       78.30       62.12      7.33 o
   4   5   4        4.63        5.88      6.50 o
   5   5   4      970.39      977.80     51.75 o
   6   5   4       55.71       26.66     24.26 o
   7   5   4        5.97       44.53     36.38 o
  -9   6   4       14.95        3.08     20.10 o
  -8   6   4       32.73       40.07     47.22 o
  -7   6   4       74.82       67.62     15.16 o
  -6   6   4     1711.33     1973.85     67.61 o
  -5   6   4       11.42       -2.60      8.52 o
  -4   6   4      476.08      465.01     18.32 o
  -3   6   4      428.10      396.84     16.27 o
  -2   6   4      110.59      107.23      7.18 o
  -1   6   4      488.27      486.57     24.06 o
   0   6   4      522.69      530.77     18.78 o
   1   6   4      498.25      539.50     19.73 o
   2   6   4      229.34      230.07     10.49 o
   3   6   4      600.24      577.39     22.00 o
   4   6   4       91.85       84.99     14.08 o
   5   6   4        0.47        7.53     10.13 o
   6   6   4       31.28       27.31     16.29 o
   7   6   4        5.86       23.80     32.76 o
  -9   7   4       22.04       -2.09     31.71 o
  -8   7   4        2.36       10.21     19.17 o
  -7   7   4       22.77       47.77     14.17 o
  -6   7   4        0.73       12.77      9.69 o
  -5   7   4       90.89      100.38     10.00 o
  -4   7   4      589.23      596.50     24.18 o
  -3   7   4      553.16      567.46     20.10 o
  -2   7   4       54.34       47.36      6.24 o
  -1   7   4      869.29      886.77     29.03 o
   0   7   4       38.28       45.17      6.28 o
   1   7   4       80.41       63.53      7.61 o
   2   7   4      183.33      131.91      9.31 o
   3   7   4       47.93       40.53      7.42 o
   4   7   4      527.62      546.05     21.03 o
   5   7   4      525.33      524.66     32.13 o
   6   7   4        2.26       16.44      9.31 o
   7   7   4       31.27       10.34     38.99 o
  -9   8   4        1.11      -32.60     23.32 o
  -8   8   4        3.16        1.61     16.80 o
  -7   8   4       15.80       26.15     16.74 o
  -6   8   4       25.54       15.54      9.55 o
  -5   8   4       21.21        2.98      9.40 o
  -4   8   4      334.54      328.11     19.72 o
  -3   8   4       87.37       88.84      7.69 o
  -2   8   4      527.69      482.34     18.29 o
  -1   8   4       55.94       76.69      7.82 o
   0   8   4       23.50       20.84      6.61 o
   1   8   4       28.05       29.94      6.89 o
   2   8   4       41.05       40.65      7.63 o
   3   8   4        2.24       -2.24      6.64 o
   4   8   4        1.06       -3.06      6.84 o
   5   8   4       12.22       10.79     10.81 o
   6   8   4      136.45      142.81     15.57 o
   7   8   4        5.35      -10.44     37.89 o
  -9   9   4       37.52       39.44     70.76 o
  -8   9   4       49.47       52.90     25.58 o
  -7   9   4       26.10       19.72     14.65 o
  -6   9   4      217.35      231.62     23.40 o
  -5   9   4      102.55       96.90     15.96 o
  -4   9   4       59.80       72.08      9.55 o
  -3   9   4       25.40       33.89      5.68 o
  -2   9   4      521.29      502.24     24.69 o
  -1   9   4        0.11       -0.08      5.84 o
   0   9   4        3.24        6.08      6.50 o
   1   9   4        5.56        2.49      6.71 o
   2   9   4      304.64      337.30     18.87 o
   3   9   4       47.83       68.67      9.69 o
   4   9   4      190.55      181.36     13.99 o
   5   9   4      125.93      188.74     30.23 o
   6   9   4       21.53       65.35     31.42 o
   7   9   4       65.73      -19.67    109.61 o
  -9  10   4       58.44       38.82     27.96 o
  -8  10   4        0.80      -18.08     23.13 o
  -7  10   4        4.66       26.56     16.26 o
  -6  10   4       83.92       68.31     15.66 o
  -5  10   4        0.00        4.20      8.71 o
  -4  10   4      221.01      239.43     13.67 o
  -3  10   4        9.38       11.70      8.24 o
  -2  10   4      130.70      134.25      9.07 o
  -1  10   4        6.25        7.49      6.43 o
   0  10   4       20.14       17.44      7.09 o
   1  10   4       49.66       44.13      8.13 o
   2  10   4       72.59       74.91      9.95 o
   3  10   4       78.27       64.92     12.61 o
   4  10   4      287.75      265.81     21.25 o
   5  10   4        6.49       20.76     12.96 o
   6  10   4       56.39       63.47     15.44 o
   7  10   4        0.17       26.56     59.11 o
  -9  11   4       17.06       38.01     31.93 o
  -8  11   4      113.38       95.70     40.14 o
  -7  11   4       14.41        5.27     23.06 o
  -6  11   4        8.31       25.18     12.92 o
  -5  11   4      132.26      110.85     16.50 o
  -4  11   4       31.78       40.11      8.15 o
  -3  11   4       12.76       11.86      6.18 o
  -2  11   4        1.76        3.25      6.74 o
  -1  11   4      638.80      645.51     23.40 o
   0  11   4        4.43        7.31      7.73 o
   1  11   4      423.58      393.72     21.67 o
   2  11   4      246.51      187.51     14.74 o
   3  11   4      219.59      224.00     14.34 o
   4  11   4      197.69      188.06     16.29 o
   5  11   4       16.08       25.49     16.64 o
   6  11   4        2.31        8.65     22.41 o
  -8  12   4       87.29      189.49     83.19 o
  -7  12   4        0.63      -13.73     16.90 o
  -6  12   4        5.09       13.10     15.89 o
  -5  12   4       26.78       13.42     13.44 o
  -4  12   4       56.59       41.23     11.16 o
  -3  12   4       86.76       99.25     12.37 o
  -2  12   4        0.16      -11.68      7.79 o
  -1  12   4      949.00     1001.95     32.47 o
   0  12   4      310.63      304.28     16.48 o
   1  12   4       87.25      105.53     11.48 o
   2  12   4        3.44        9.36      7.91 o
   3  12   4        5.46       14.56      8.96 o
   4  12   4       14.34       10.68     11.80 o
   5  12   4       64.63       63.69     18.90 o
   6  12   4        1.69      -32.57     21.71 o
  -8  13   4        5.85       -3.78     31.79 o
  -7  13   4       47.42       25.82     39.94 o
  -6  13   4        9.88       17.38     18.20 o
  -5  13   4        4.59       21.25     13.95 o
  -4  13   4       41.69       39.23     11.09 o
  -3  13   4      115.26      113.77     10.96 o
  -2  13   4      518.26      545.25     24.80 o
  -1  13   4       71.29       77.06     11.58 o
   0  13   4      157.21      159.26     11.85 o
   1  13   4      851.95      795.67     46.32 o
   2  13   4      447.25      453.77     23.54 o
   3  13   4       48.57       24.00     11.00 o
   4  13   4      127.96      178.86     18.81 o
   5  13   4       19.46       24.15     18.05 o
   6  13   4       29.11       46.81     22.18 o
  -8  14   4      155.84      181.40     95.30 o
  -7  14   4        3.58       -6.03     33.97 o
  -6  14   4        0.80      -23.38     15.58 o
  -5  14   4       27.13       10.25     12.74 o
  -4  14   4     1359.19     1518.70     69.99 o
  -3  14   4      236.11      225.61     21.44 o
  -2  14   4     1972.54     2147.32     99.55 o
  -1  14   4       19.72       14.73     16.49 o
   0  14   4      205.32      199.96     13.95 o
   1  14   4      793.08      761.75     33.69 o
   2  14   4      757.40      816.75     35.91 o
   3  14   4      131.61      148.62     13.94 o
   4  14   4       23.57       19.11     13.84 o
   5  14   4        0.01       10.97     21.04 o
   6  14   4       25.14        2.48     23.68 o
  -8  15   4        0.02       27.63     46.89 o
  -7  15   4       98.35      173.08     74.23 o
  -6  15   4       19.60       -2.56     19.29 o
  -5  15   4        0.49      -22.95     23.21 o
  -4  15   4      280.12      258.44     22.49 o
  -3  15   4      166.37      184.74     17.63 o
  -2  15   4     1445.93     1545.17     82.48 o
  -1  15   4      105.96       70.89     15.42 o
   0  15   4      204.59      211.56     16.20 o
   1  15   4     2150.87     2524.25     87.84 o
   2  15   4      103.21       64.96     24.77 o
   3  15   4      115.42      118.77     14.05 o
   4  15   4      349.39      377.70     35.58 o
   5  15   4       13.78       28.56     27.73 o
   6  15   4        6.12      -10.38     24.59 o
  -8  16   4        0.16       47.50     56.72 o
  -7  16   4       15.29      -20.95     32.14 o
  -6  16   4        0.27        5.12     17.72 o
  -5  16   4        8.98       20.84     21.38 o
  -4  16   4      124.40       77.65     18.55 o
  -3  16   4       22.52        6.84     10.16 o
  -2  16   4      216.96      161.38     25.62 o
  -1  16   4      529.09      536.29     35.59 o
   0  16   4        3.26       17.10     12.04 o
   1  16   4      216.12      201.72     19.53 o
   2  16   4      290.93      257.11     20.20 o
   3  16   4       25.73       43.32     14.37 o
   4  16   4       22.04        0.19     16.82 o
   5  16   4        0.01      -32.87     26.42 o
  -7  17   4        9.21      142.16     84.57 o
  -6  17   4       16.02       22.38     26.37 o
  -5  17   4        3.53       -5.73     18.29 o
  -4  17   4      158.50      123.28     22.25 o
  -3  17   4       13.36        1.44     10.59 o
  -2  17   4      251.88      237.13     26.25 o
  -1  17   4       10.13        4.85     13.44 o
   0  17   4      204.58      200.23     21.68 o
   1  17   4       42.03       63.47     15.63 o
   2  17   4      109.18      116.46     17.17 o
   3  17   4      174.14      222.67     25.41 o
   4  17   4       41.66       11.65     25.70 o
   5  17   4       19.29        4.73     23.19 o
  -7  18   4        0.24        5.69     36.66 o
  -6  18   4        0.16        4.12     22.90 o
  -5  18   4       11.41       21.20     19.75 o
  -4  18   4        5.07       24.19     21.41 o
  -3  18   4       63.57       41.89     12.44 o
  -2  18   4      108.35       86.97     19.70 o
  -1  18   4        4.46       -8.61     14.74 o
   0  18   4      147.38      167.55     24.15 o
   1  18   4        0.41      -23.62     15.75 o
   2  18   4       20.47       34.59     14.04 o
   3  18   4       96.75       83.12     17.77 o
   4  18   4       77.87       40.40     26.99 o
   5  18   4       25.21       41.94     26.35 o
  -7  19   4       14.55       -6.49     47.52 o
  -6  19   4        0.69      -18.58     28.85 o
  -5  19   4        5.55      -21.15     20.94 o
  -4  19   4       57.17       23.63     22.25 o
  -3  19   4        0.84      -20.10     21.72 o
  -2  19   4        1.39        4.55     13.34 o
  -1  19   4        2.77       16.61     15.34 o
   0  19   4       69.86       71.11     19.43 o
   1  19   4       75.86       81.20     19.68 o
   2  19   4      108.62      145.62     27.04 o
   3  19   4        0.38        4.49     19.79 o
   4  19   4       14.63      -24.20     28.37 o
  -6  20   4       19.33      -53.26     44.97 o
  -5  20   4        3.43        3.32     23.12 o
  -4  20   4        1.59        0.37     23.38 o
  -3  20   4        1.79       -5.99     32.38 o
  -2  20   4       13.25        3.61     17.46 o
  -1  20   4      166.15      154.86     31.41 o
   0  20   4       74.90       79.68     22.82 o
   1  20   4        0.76       -9.76     18.68 o
   2  20   4        5.26      -29.67     21.37 o
   3  20   4        6.54       -3.96     25.73 o
   4  20   4       15.26       16.92     26.99 o
  -6  21   4       30.62       47.47     54.80 o
  -5  21   4       16.32       11.79     21.85 o
  -4  21   4       29.57       43.57     50.82 o
  -3  21   4       24.31       35.44     21.72 o
  -2  21   4        1.10       61.54     34.33 o
  -1  21   4       20.92       10.64     24.75 o
   0  21   4      355.45      411.58     36.88 o
   1  21   4       99.11       76.49     40.76 o
   2  21   4        6.44       17.89     24.75 o
   3  21   4       12.34       38.46     39.02 o
   4  21   4        1.36       54.21     31.36 o
  -5  22   4        0.74       10.49     59.39 o
  -4  22   4       19.88       22.69     23.61 o
  -3  22   4       44.36       33.26     20.06 o
  -2  22   4      244.91      243.50     50.50 o
  -1  22   4       26.54        5.81     28.42 o
   0  22   4        1.02        0.76     20.17 o
   1  22   4        3.17        7.39     22.86 o
   2  22   4       96.95      109.01     30.83 o
   3  22   4       69.94      102.99     37.24 o
  -5  23   4        0.05       -1.61     36.24 o
  -4  23   4       17.86       19.20     29.83 o
  -3  23   4      183.89      182.77     34.05 o
  -2  23   4      115.35       43.34     27.02 o
  -1  23   4       27.19       33.32     33.25 o
   0  23   4        9.10        4.16     21.12 o
   1  23   4      113.82      138.98     33.03 o
   2  23   4      138.80      112.32     46.46 o
   3  23   4       30.97       34.63     37.70 o
  -4  24   4        7.90       -3.00     33.13 o
  -3  24   4       35.86        4.29     25.94 o
  -2  24   4       30.25       32.31     30.93 o
  -1  24   4       94.80       62.73     30.75 o
   0  24   4       11.52      -24.12     25.57 o
   1  24   4        2.88      -39.01     26.01 o
   2  24   4       60.27       10.73     31.18 o
  -3  25   4        0.20       19.42     35.97 o
  -2  25   4       10.74      -30.14     30.62 o
  -1  25   4        0.69       -6.81     23.69 o
   0  25   4       52.58       -5.28     27.76 o
   1  25   4       70.86       94.95     34.87 o
  -9   0   5       18.72        5.57     32.08 o
  -7   0   5       18.30        6.23     17.25 o
  -5   0   5       43.80       39.97     13.92 o
  -3   0   5      377.13      387.19     23.57 o
  -1   0   5       23.24       18.48     10.22 o
   1   0   5       86.35       73.54     12.51 o
   3   0   5      792.77      837.44     44.64 o
   5   0   5      172.82      212.69     29.18 o
   7   0   5      265.73      321.49    105.30 o
  -9   1   5        0.71       12.61     18.46 o
  -8   1   5        5.33        1.85     16.37 o
  -7   1   5        0.24       26.27     14.03 o
  -6   1   5       78.84       73.06     18.55 o
  -5   1   5       82.52       82.36     11.41 o
  -4   1   5        0.69       10.07      6.80 o
  -3   1   5        6.30        2.90      7.41 o
  -2   1   5       35.92       24.69      6.42 o
  -1   1   5      318.66      282.77     14.63 o
   0   1   5      146.08      123.38     11.02 o
   1   1   5       94.30       76.32      8.91 o
   2   1   5       58.54       43.59      7.41 o
   3   1   5      293.12      257.21     13.45 o
   4   1   5      104.72       44.39     12.11 o
   5   1   5        1.09       32.71     13.56 o
   6   1   5       15.42       -2.12     43.21 o
   7   1   5        1.01       12.44     51.96 o
  -9   2   5        4.64       18.35     18.27 o
  -8   2   5        3.29      -20.93     20.10 o
  -7   2   5        1.74        9.12     23.11 o
  -6   2   5        8.08        8.40     11.92 o
  -5   2   5       45.80       34.53      8.54 o
  -4   2   5        3.86        3.58      5.99 o
  -3   2   5       16.26       17.44      5.98 o
  -2   2   5       56.13       62.12      6.88 o
  -1   2   5      401.38      371.68     18.67 o
   0   2   5        4.22        7.69      3.76 o
   1   2   5       58.27       45.34      7.78 o
   2   2   5       23.16       26.64      6.88 o
   3   2   5      458.44      412.36     23.24 o
   4   2   5      647.29      696.06     31.18 o
   5   2   5       48.41       44.89     17.80 o
   6   2   5        4.48      -18.43     44.01 o
   7   2   5        6.32        1.72     52.59 o
  -9   3   5       14.62        8.77     19.35 o
  -8   3   5      215.80      144.27     35.79 o
  -7   3   5       13.26        3.25     14.72 o
  -6   3   5        0.81       -9.43     10.59 o
  -5   3   5       80.05       86.13      9.83 o
  -4   3   5      465.17      430.21     15.68 o
  -3   3   5     1408.37     1423.22     39.32 o
  -2   3   5     1795.35     1837.51     49.00 o
  -1   3   5      835.39      904.47     29.33 o
   0   3   5      487.57      522.51     20.73 o
   1   3   5        6.59        6.42      5.55 o
   2   3   5      526.95      545.63     18.84 o
   3   3   5     2141.04     2399.52     81.35 o
   4   3   5        0.04        6.16      9.61 o
   5   3   5        3.25       20.51     12.81 o
   6   3   5       52.37       92.64     49.17 o
   7   3   5       12.46      -28.84     52.12 o
  -9   4   5       13.91      -28.25     18.83 o
  -8   4   5        2.21       11.36     21.17 o
  -7   4   5        0.00        1.51     16.52 o
  -6   4   5     1391.94     1591.06     62.99 o
  -5   4   5       19.26        5.35      8.90 o
  -4   4   5        5.68        9.07      6.73 o
  -3   4   5       17.72       12.94      6.17 o
  -2   4   5     1558.53     1685.65     47.79 o
  -1   4   5      955.88      924.31     28.66 o
   0   4   5      205.89      216.70     10.29 o
   1   4   5       37.74       37.08      5.69 o
   2   4   5      643.23      611.47     23.36 o
   3   4   5      305.14      297.44     20.49 o
   4   4   5      818.56      861.46     50.99 o
   5   4   5       10.99       24.03     14.13 o
   6   4   5       13.14       26.77     24.30 o
   7   4   5       25.87       32.59     68.63 o
  -9   5   5        6.49       -9.29     22.32 o
  -8   5   5        2.72       -8.62     22.24 o
  -7   5   5      195.55      234.63     28.99 o
  -6   5   5     3044.21     3381.57    123.97 o
  -5   5   5       64.75       73.01     10.79 o
  -4   5   5        0.17        7.65      6.78 o
  -3   5   5       82.34      103.87      9.56 o
  -2   5   5      363.04      354.35     14.87 o
  -1   5   5      479.25      467.06     17.18 o
   0   5   5      981.91     1001.74     34.43 o
   1   5   5      294.91      284.16     13.12 o
   2   5   5       18.79       26.18      7.45 o
   3   5   5      960.68      970.83     39.69 o
   4   5   5      138.51      159.50     16.48 o
   5   5   5      170.24      182.72     18.50 o
   6   5   5        2.93       25.78     15.79 o
   7   5   5        0.11      -22.03     47.62 o
  -9   6   5       14.65       36.76     31.18 o
  -8   6   5       14.44       21.55     21.16 o
  -7   6   5        6.10        2.13     15.50 o
  -6   6   5      285.80      295.06     19.89 o
  -5   6   5      438.80      454.53     30.40 o
  -4   6   5      472.21      420.28     17.34 o
  -3   6   5       29.37       30.85      7.52 o
  -2   6   5       33.41       27.85      7.56 o
  -1   6   5      445.18      466.35     18.91 o
   0   6   5       98.35       86.46      8.93 o
   1   6   5      582.20      607.21     21.34 o
   2   6   5       69.63       82.36      9.34 o
   3   6   5       46.62       32.15      9.78 o
   4   6   5        5.69       12.45      9.51 o
   5   6   5       83.77       73.09     13.92 o
   6   6   5       12.95       -4.30     18.05 o
  -9   7   5       17.19       17.63     26.99 o
  -8   7   5       14.38       32.45     24.37 o
  -7   7   5       10.74       16.85     14.00 o
  -6   7   5       73.63       48.14     13.88 o
  -5   7   5      343.57      338.22     19.52 o
  -4   7   5       84.42       84.15      9.59 o
  -3   7   5      223.90      236.07     12.92 o
  -2   7   5      563.37      581.65     21.88 o
  -1   7   5       51.02       48.00     12.39 o
   0   7   5      544.22      575.07     23.03 o
   1   7   5       44.41       23.65      9.23 o
   2   7   5        4.08       14.79      9.32 o
   3   7   5      343.20      349.61     19.68 o
   4   7   5       32.06       23.75     14.68 o
   5   7   5        6.75       20.66     14.26 o
   6   7   5        9.35       12.82     14.53 o
  -9   8   5       10.83       -9.14     22.68 o
  -8   8   5        1.25        1.64     23.41 o
  -7   8   5        0.92       -4.02     15.09 o
  -6   8   5      231.12      243.40     19.35 o
  -5   8   5       29.06        5.04     10.04 o
  -4   8   5        0.01        2.84      7.49 o
  -3   8   5      246.48      277.31     21.72 o
  -2   8   5       13.84       11.18      7.14 o
  -1   8   5       55.58       53.01      8.93 o
   0   8   5      617.00      583.89     24.80 o
   1   8   5      108.77       79.53     11.05 o
   2   8   5       61.10       79.28     14.97 o
   3   8   5      138.48       99.95     13.95 o
   4   8   5      209.74      176.41     18.85 o
   5   8   5       11.89       14.32     14.69 o
   6   8   5       40.24       34.34     20.38 o
  -9   9   5       61.71       45.87     26.14 o
  -8   9   5       33.17        3.25     20.30 o
  -7   9   5        8.38       33.47     19.11 o
  -6   9   5       17.79       31.11     12.24 o
  -5   9   5       57.03       60.90     12.47 o
  -4   9   5        3.32       -3.88      7.92 o
  -3   9   5       18.73       17.13      6.85 o
  -2   9   5       63.45       56.65      8.39 o
  -1   9   5      160.89      174.24     13.18 o
   0   9   5        6.82       -7.74      9.08 o
   1   9   5      249.48      206.73     16.71 o
   2   9   5       88.74       71.77     12.89 o
   3   9   5      133.81       91.77     11.33 o
   4   9   5       15.51       16.24     15.17 o
   5   9   5       18.93       27.04     16.04 o
   6   9   5        0.71       32.32     19.04 o
  -9  10   5        2.18       66.29     35.17 o
  -8  10   5        0.79       17.45     24.63 o
  -7  10   5        2.10        4.24     38.39 o
  -6  10   5        4.56        3.46     12.62 o
  -5  10   5       33.64       44.36     10.73 o
  -4  10   5        7.72        2.22      6.55 o
  -3  10   5       79.34       87.36     10.56 o
  -2  10   5       31.58       31.28      8.46 o
  -1  10   5       52.52       54.50     10.90 o
   0  10   5      126.67      124.81     16.81 o
   1  10   5      123.80      125.20     13.87 o
   2  10   5       48.55       25.38     13.05 o
   3  10   5        3.39       10.64      9.44 o
   4  10   5        0.73      -16.17     12.57 o
   5  10   5       78.99      107.14     20.24 o
   6  10   5        5.40       -3.87     15.26 o
  -8  11   5       43.33        4.23     29.58 o
  -7  11   5       59.70      102.29     67.59 o
  -6  11   5      190.40      220.13     24.48 o
  -5  11   5       14.70       21.39     10.35 o
  -4  11   5      400.92      415.05     21.12 o
  -3  11   5       21.55        8.53     10.77 o
  -2  11   5      410.42      374.95     21.45 o
  -1  11   5       89.13       82.70     10.77 o
   0  11   5        1.14       -1.34      9.20 o
   1  11   5        6.44       -3.17      9.51 o
   2  11   5       60.21       59.95     11.81 o
   3  11   5       89.35      108.73     13.46 o
   4  11   5       42.93       44.25     22.42 o
   5  11   5        0.81        7.84     23.82 o
   6  11   5        0.93       55.75     22.18 o
  -8  12   5       47.89       83.08     72.95 o
  -7  12   5       25.23       47.35     20.54 o
  -6  12   5       12.58       11.39     15.85 o
  -5  12   5        0.55       -8.11     16.65 o
  -4  12   5      356.52      362.99     20.22 o
  -3  12   5        2.79       -2.01      8.85 o
  -2  12   5        5.79       11.39      8.46 o
  -1  12   5        7.19        4.41      9.21 o
   0  12   5       37.59       13.10      9.49 o
   1  12   5       54.25       35.97     10.72 o
   2  12   5      439.83      407.01     25.87 o
   3  12   5      115.94      108.60     14.07 o
   4  12   5       11.66       21.94     17.62 o
   5  12   5        6.15       15.50     18.77 o
   6  12   5        4.86       41.76     28.85 o
  -8  13   5        0.00       -5.50     35.85 o
  -7  13   5        2.24        0.34     25.03 o
  -6  13   5       70.57       71.62     20.34 o
  -5  13   5       46.59       35.14     15.80 o
  -4  13   5      720.40      719.86     32.39 o
  -3  13   5      219.23      181.82     15.90 o
  -2  13   5       20.21        9.67     10.43 o
  -1  13   5       61.64       63.47     14.05 o
   0  13   5      149.62      117.69     14.08 o
   1  13   5       46.91       48.07     12.56 o
   2  13   5      366.70      290.47     22.14 o
   3  13   5        7.57        4.56     13.14 o
   4  13   5        1.95        5.33     17.92 o
   5  13   5       53.86       81.45     21.89 o
  -8  14   5       20.89       46.96     26.97 o
  -7  14   5       31.42       25.29     26.90 o
  -6  14   5        0.26       20.15     25.75 o
  -5  14   5       12.92        5.63     19.62 o
  -4  14   5       51.32       48.52     14.78 o
  -3  14   5        0.84       14.57     13.27 o
  -2  14   5      494.42      520.79     33.00 o
  -1  14   5     1064.73     1209.56     59.81 o
   0  14   5        1.26      -10.84     12.21 o
   1  14   5      573.74      580.65     33.01 o
   2  14   5       13.05        5.69     12.83 o
   3  14   5        0.71       17.38     13.80 o
   4  14   5       29.57       13.40     27.27 o
   5  14   5        4.56       43.71     29.79 o
  -8  15   5       45.62       78.85     52.42 o
  -7  15   5       30.15       60.41     56.12 o
  -6  15   5        5.11       -1.13     20.24 o
  -5  15   5      292.15      331.41     33.45 o
  -4  15   5       75.87      104.73     18.66 o
  -3  15   5      109.67      126.20     17.67 o
  -2  15   5      800.86      963.89     87.54 o
  -1  15   5      154.79      188.14     23.89 o
   0  15   5      488.27      446.75     31.40 o
   1  15   5       34.57       53.75     16.55 o
   2  15   5        5.07       12.48     12.50 o
   3  15   5        4.44       10.12     15.07 o
   4  15   5       17.85        7.15     28.58 o
   5  15   5       91.76       46.96     29.43 o
  -7  16   5       67.60       41.47     35.92 o
  -6  16   5      104.82       54.74     25.40 o
  -5  16   5       52.06       54.74     22.33 o
  -4  16   5        1.92       -4.60     11.60 o
  -3  16   5       95.17       62.40     16.14 o
  -2  16   5      131.88      141.95     18.09 o
  -1  16   5      467.90      457.15     36.30 o
   0  16   5      422.35      524.09     31.75 o
   1  16   5       50.87       44.65     15.48 o
   2  16   5       64.53       96.36     19.27 o
   3  16   5       25.16        8.10     15.71 o
   4  16   5       11.46        4.40     23.47 o
   5  16   5       40.43       48.62     30.64 o
  -7  17   5        5.33       27.84     39.91 o
  -6  17   5       64.15       91.22     28.86 o
  -5  17   5        0.22        4.21     20.58 o
  -4  17   5       65.24       39.19     20.30 o
  -3  17   5       75.41       73.31     17.28 o
  -2  17   5       57.11       64.58     18.38 o
  -1  17   5      525.54      581.67     43.17 o
   0  17   5       40.97       23.80     13.39 o
   1  17   5       18.30       17.72     14.21 o
   2  17   5        8.75        8.03     18.13 o
   3  17   5        0.05      -18.32     16.43 o
   4  17   5        2.18        8.05     27.37 o
  -7  18   5        0.56       76.07     45.28 o
  -6  18   5        1.39        6.85     33.29 o
  -5  18   5        0.08        2.63     20.42 o
  -4  18   5       61.76       36.59     21.82 o
  -3  18   5        2.91      -13.05     14.32 o
  -2  18   5       38.50       29.05     15.93 o
  -1  18   5      594.72      598.31     44.35 o
   0  18   5       40.97       40.06     16.41 o
   1  18   5       50.91       29.52     17.90 o
   2  18   5        2.13       14.73     18.15 o
   3  18   5       10.58        8.29     21.45 o
   4  18   5       59.55       82.30     29.83 o
  -6  19   5       41.15       28.52     43.46 o
  -5  19   5        7.35        7.05     19.53 o
  -4  19   5        7.09       17.57     21.36 o
  -3  19   5       49.95       64.19     27.06 o
  -2  19   5       11.23       19.45     20.04 o
  -1  19   5       53.90       41.98     17.16 o
   0  19   5       28.34       22.36     20.55 o
   1  19   5        3.43       18.36     23.28 o
   2  19   5       12.58       -7.85     18.84 o
   3  19   5       35.52       30.83     28.20 o
   4  19   5       33.99       34.63     31.88 o
  -6  20   5        0.49      -86.76     81.13 o
  -5  20   5       23.53      -18.29     25.12 o
  -4  20   5       20.50       33.48     27.11 o
  -3  20   5      131.22      126.14     47.17 o
  -2  20   5        1.03        1.15     20.24 o
  -1  20   5        0.80        7.31     18.95 o
   0  20   5      115.19      133.62     27.37 o
   1  20   5        0.26        3.34     20.32 o
   2  20   5       50.34       23.79     21.97 o
   3  20   5       16.10        5.90     30.31 o
  -5  21   5        0.80       -9.32     66.44 o
  -4  21   5        6.50        7.22     20.26 o
  -3  21   5       63.30       50.83     28.43 o
  -2  21   5       52.05       59.28     27.00 o
  -1  21   5        2.33       13.85     20.32 o
   0  21   5       35.42        9.91     28.48 o
   1  21   5        0.00       16.88     23.50 o
   2  21   5       97.68      115.96     30.45 o
   3  21   5        7.44       15.47     31.90 o
  -5  22   5       13.53       -9.53     45.01 o
  -4  22   5        1.92       33.53     28.45 o
  -3  22   5        1.63       -3.65     28.86 o
  -2  22   5        1.05      -32.31     21.54 o
  -1  22   5       18.98       45.02     21.23 o
   0  22   5      143.15      103.19     27.45 o
   1  22   5        0.02        0.53     23.57 o
   2  22   5       10.13        1.49     25.79 o
  -4  23   5        1.17       24.85     30.81 o
  -3  23   5       15.66       41.10     30.13 o
  -2  23   5       18.73       -3.25     23.59 o
  -1  23   5       19.36       20.08     45.02 o
   0  23   5       24.45       28.00     26.32 o
   1  23   5       37.53       10.54     30.22 o
  -3  24   5       14.53       36.80     31.82 o
  -2  24   5       11.46        6.99     30.45 o
  -1  24   5       42.18       67.86     33.23 o
   0  24   5        8.03       21.46     29.87 o
  -8   0   6        8.78       -8.66     28.61 o
  -6   0   6      245.41      224.95     55.36 o
  -4   0   6       72.72       85.50     14.00 o
  -2   0   6        6.25       17.26     12.02 o
   0   0   6      306.34      260.42     21.22 o
   2   0   6      686.55      724.01     44.25 o
   4   0   6        4.07       23.24     22.53 o
   6   0   6       37.68        2.55     74.36 o
  -9   1   6       11.20        0.69     22.21 o
  -8   1   6       98.53      134.99     35.13 o
  -7   1   6       84.13       77.19     36.10 o
  -6   1   6        0.25      -21.07     16.61 o
  -5   1   6       12.96       -2.19     11.46 o
  -4   1   6      545.03      528.08     21.01 o
  -3   1   6        2.10        2.72      7.40 o
  -2   1   6        5.16        5.91     10.44 o
  -1   1   6      125.68       87.59     10.67 o
   0   1   6       58.93       34.43     11.21 o
   1   1   6     2391.79     2328.26    101.25 o
   2   1   6     1463.75     1600.09     69.55 o
   3   1   6        1.07       -3.09     10.82 o
   4   1   6       21.92       14.96     14.58 o
   5   1   6       14.18       28.75     30.43 o
   6   1   6       36.14       26.03     55.19 o
  -9   2   6        1.09        0.84     16.53 o
  -8   2   6       20.98       43.01     23.46 o
  -7   2   6      112.00      153.23     23.81 o
  -6   2   6        4.41       -9.15     15.31 o
  -5   2   6      112.06      105.66     20.42 o
  -4   2   6      633.60      588.48     23.31 o
  -3   2   6       16.85        8.51      7.60 o
  -2   2   6       18.90       14.46      6.64 o
  -1   2   6      462.74      459.60     20.76 o
   0   2   6      403.20      389.47     21.25 o
   1   2   6      245.30      201.37     18.41 o
   2   2   6      925.02     1068.43     52.18 o
   3   2   6        0.73       -3.66     12.03 o
   4   2   6       31.89       44.34     18.09 o
   5   2   6        1.98        5.54     17.43 o
   6   2   6       38.70       43.55     52.83 o
  -9   3   6       16.77        9.25     17.37 o
  -8   3   6       37.88       68.13     44.11 o
  -7   3   6       64.64      125.48     28.61 o
  -6   3   6      188.31      162.12     18.08 o
  -5   3   6       22.20       18.44     10.10 o
  -4   3   6        9.89        8.66      7.86 o
  -3   3   6       29.78       26.56      8.31 o
  -2   3   6       23.35       30.42      7.18 o
  -1   3   6       13.45       10.82      6.41 o
   0   3   6       19.26       22.60     10.00 o
   1   3   6      218.25      267.67     21.55 o
   2   3   6      750.88      861.00     37.50 o
   3   3   6       74.75       66.82     20.26 o
   4   3   6       62.14       17.70     17.26 o
   5   3   6       81.70       64.62     18.68 o
   6   3   6        1.81       57.52    102.99 o
  -9   4   6       40.35       19.48     23.43 o
  -8   4   6        0.54       -8.45     37.42 o
  -7   4   6        3.92       16.54     16.79 o
  -6   4   6      466.95      418.28     30.64 o
  -5   4   6      201.85      154.92     12.93 o
  -4   4   6       86.95       79.02     12.21 o
  -3   4   6        0.00       -9.75      6.97 o
  -2   4   6      752.88      783.10     28.10 o
  -1   4   6      196.37      202.72     15.75 o
   0   4   6      456.41      415.65     24.88 o
   1   4   6      223.69      207.73     11.89 o
   2   4   6       70.99       61.43      9.78 o
   3   4   6      212.67      184.49     15.60 o
   4   4   6        0.25      -20.79     14.41 o
   5   4   6        1.39       -1.22     15.08 o
   6   4   6        4.19       15.78     73.89 o
  -9   5   6        4.56       19.71     24.60 o
  -8   5   6      156.76      290.56     42.61 o
  -7   5   6       44.39       32.70     21.67 o
  -6   5   6       98.99       94.33     15.92 o
  -5   5   6        3.92       -4.70      9.05 o
  -4   5   6      220.56      234.21     12.25 o
  -3   5   6        4.23        4.86      7.64 o
  -2   5   6      458.37      480.29     19.17 o
  -1   5   6       15.82       10.04     11.76 o
   0   5   6       19.75        8.81      7.00 o
   1   5   6      288.98      303.55     18.20 o
   2   5   6      728.75      776.79     38.65 o
   3   5   6      108.92       72.01     14.77 o
   4   5   6        3.82       22.65     15.91 o
   5   5   6        0.14       -1.14     15.17 o
   6   5   6        0.24       65.18     60.64 o
  -9   6   6        3.32       -6.76     23.79 o
  -8   6   6      233.82      231.61     36.70 o
  -7   6   6        7.49       15.00     15.04 o
  -6   6   6       90.85       96.05     13.99 o
  -5   6   6      106.32       87.20     10.99 o
  -4   6   6       97.48       98.39     11.11 o
  -3   6   6       84.50      111.76     10.37 o
  -2   6   6      772.33      789.19     33.18 o
  -1   6   6       99.06      104.50      9.42 o
   0   6   6      269.29      190.44     13.05 o
   1   6   6       30.40       20.83      8.69 o
   2   6   6      162.44      131.34     15.95 o
   3   6   6       27.40        4.10     10.99 o
   4   6   6      112.23      159.69     17.65 o
   5   6   6       41.65       45.03     18.63 o
   6   6   6       26.44      -30.74     51.11 o
  -9   7   6        3.08       -1.59     32.44 o
  -8   7   6      398.03      312.47     79.83 o
  -7   7   6       96.33       73.94     17.59 o
  -6   7   6      389.87      327.99     26.20 o
  -5   7   6      125.97      107.75     13.22 o
  -4   7   6       13.89        8.44      8.16 o
  -3   7   6      227.96      210.63     13.05 o
  -2   7   6      304.93      374.98     24.46 o
  -1   7   6        1.79       -1.40      7.73 o
   0   7   6        1.38       -1.22     10.46 o
   1   7   6       43.57       40.29     13.13 o
   2   7   6        0.58       -1.88      9.18 o
   3   7   6      424.54      280.20     26.82 o
   4   7   6      131.74      119.11     16.13 o
   5   7   6       25.57       24.84     17.81 o
   6   7   6       12.48       17.34     39.02 o
  -9   8   6        2.61       16.37     28.36 o
  -8   8   6      322.83      245.05     69.97 o
  -7   8   6       25.40       14.86     17.46 o
  -6   8   6       18.45       26.86     15.09 o
  -5   8   6        0.85       -6.20      9.31 o
  -4   8   6        0.02        7.39      9.81 o
  -3   8   6      219.98      178.23     13.13 o
  -2   8   6        3.08       12.38      9.24 o
  -1   8   6       29.37       30.92     10.70 o
   0   8   6       29.90       11.39     10.76 o
   1   8   6       35.25       27.99      9.17 o
   2   8   6        0.50       -0.61      8.39 o
   3   8   6      132.88       88.43     18.68 o
   4   8   6       35.39       52.06     16.51 o
   5   8   6       20.04       17.24     14.60 o
  -8   9   6       25.38       34.18     37.49 o
  -7   9   6        0.51       -9.28     22.40 o
  -6   9   6       40.17       13.21     25.70 o
  -5   9   6        9.60       -2.59     14.32 o
  -4   9   6        0.11        0.26      9.92 o
  -3   9   6       22.09       24.55      8.89 o
  -2   9   6      128.93      147.07     12.38 o
  -1   9   6        0.80        5.47      9.12 o
   0   9   6      128.43      137.53     16.80 o
   1   9   6      116.02      108.82     13.64 o
   2   9   6      313.60      277.07     18.53 o
   3   9   6      278.22      253.30     20.44 o
   4   9   6       73.61       68.80     18.95 o
   5   9   6       95.32      123.44     23.68 o
  -8  10   6        1.97       16.47     22.00 o
  -7  10   6        9.04        4.57     18.72 o
  -6  10   6       21.83       -4.36     30.19 o
  -5  10   6       27.50       17.44     12.16 o
  -4  10   6       65.45       59.68     13.47 o
  -3  10   6      341.57      379.62     22.45 o
  -2  10   6       68.41       70.32     11.42 o
  -1  10   6        2.56        5.67      9.63 o
   0  10   6        0.79      -15.42     14.58 o
   1  10   6       36.72       47.83     13.54 o
   2  10   6      144.92      117.98     13.92 o
   3  10   6        1.12        2.26     12.67 o
   4  10   6        5.11       49.10     20.51 o
   5  10   6       11.94        7.32     19.34 o
  -8  11   6       12.21       53.81     68.55 o
  -7  11   6        0.76       11.33     26.20 o
  -6  11   6       54.50       66.59     17.37 o
  -5  11   6       35.88       -7.97     17.76 o
  -4  11   6       95.11       97.08     16.22 o
  -3  11   6      549.06      540.93     26.77 o
  -2  11   6      216.54      223.31     19.64 o
  -1  11   6       11.25        5.04     12.40 o
   0  11   6       55.04       32.86     12.34 o
   1  11   6      102.82       58.69     22.25 o
   2  11   6       19.18       27.17     12.36 o
   3  11   6       21.29       42.64     17.49 o
   4  11   6       48.49       52.56     18.85 o
   5  11   6       28.10        9.22     22.31 o
  -8  12   6        1.38       33.18     33.65 o
  -7  12   6        1.41      -29.63     32.76 o
  -6  12   6        0.56       -5.45     18.91 o
  -5  12   6       74.83      112.69     27.38 o
  -4  12   6      303.75      314.64     26.19 o
  -3  12   6      345.05      384.13     24.28 o
  -2  12   6      103.24       96.77     15.90 o
  -1  12   6       56.05       47.75     14.95 o
   0  12   6       43.62       48.06     19.13 o
   1  12   6       32.76       10.62     11.06 o
   2  12   6        8.71       -1.24     11.04 o
   3  12   6       13.52       18.34     14.32 o
   4  12   6       54.15       27.42     29.64 o
   5  12   6        2.04       15.24     23.74 o
  -8  13   6       14.15       -8.32     23.35 o
  -7  13   6       49.84        9.37     24.63 o
  -6  13   6        0.05       28.92     19.76 o
  -5  13   6      167.00      230.56     32.34 o
  -4  13   6     1097.97     1292.33     60.66 o
  -3  13   6        8.11        1.76     12.58 o
  -2  13   6        0.48       16.83     10.87 o
  -1  13   6       60.61       73.87     13.79 o
   0  13   6       14.17       -5.30     12.95 o
   1  13   6       91.43       41.28     18.03 o
   2  13   6        0.20        0.37     13.34 o
   3  13   6       12.06       40.86     17.97 o
   4  13   6       16.35       -2.54     20.64 o
   5  13   6       46.91       39.56     25.39 o
  -7  14   6        4.62       45.34     27.79 o
  -6  14   6      180.05      194.55     31.66 o
  -5  14   6      101.91      134.11     28.76 o
  -4  14   6      238.51      219.33     21.82 o
  -3  14   6       42.89       40.31     14.13 o
  -2  14   6        7.99        4.37     13.84 o
  -1  14   6       36.81       21.31     15.45 o
   0  14   6        0.83        4.87     12.56 o
   1  14   6       12.11        4.01     15.58 o
   2  14   6      304.99      244.50     23.53 o
   3  14   6        0.49      -14.14     19.28 o
   4  14   6       71.50       90.94     22.58 o
  -7  15   6        2.36      -47.57     48.69 o
  -6  15   6       30.91        4.83     20.86 o
  -5  15   6       18.53       28.10     20.25 o
  -4  15   6       40.25       47.46     16.80 o
  -3  15   6      245.15      266.44     30.48 o
  -2  15   6       31.33       29.76     16.88 o
  -1  15   6      939.65     1048.17     58.66 o
   0  15   6      322.72      316.89     24.92 o
   1  15   6        0.25       -2.13     15.80 o
   2  15   6       28.92       52.66     19.07 o
   3  15   6        3.67      -13.84     20.21 o
   4  15   6        0.08        3.13     21.27 o
  -7  16   6        0.00       46.46     41.34 o
  -6  16   6      331.33      359.87     43.87 o
  -5  16   6       14.99       23.10     19.87 o
  -4  16   6       42.22       26.15     29.92 o
  -3  16   6      298.98      355.72     31.34 o
  -2  16   6        9.93        8.80     17.54 o
  -1  16   6      442.31      550.93     34.75 o
   0  16   6       64.79       56.87     17.25 o
   1  16   6        0.74        2.35     18.20 o
   2  16   6       18.55        7.46     18.44 o
   3  16   6        1.88       -9.77     21.36 o
   4  16   6        6.80       31.30     26.82 o
  -7  17   6       26.88       35.25     60.42 o
  -6  17   6       26.92       25.80     23.78 o
  -5  17   6        6.70       47.01     26.43 o
  -4  17   6        5.11       17.05     21.25 o
  -3  17   6       19.99       13.11     20.18 o
  -2  17   6      102.60      132.92     24.91 o
  -1  17   6      378.87      413.25     38.02 o
   0  17   6      110.55      131.66     22.89 o
   1  17   6       49.68       36.99     19.57 o
   2  17   6       18.84       33.37     20.64 o
   3  17   6        0.07       21.40     22.53 o
  -6  18   6       52.35        4.40     39.90 o
  -5  18   6        0.12       12.15     25.11 o
  -4  18   6        5.05       -6.14     22.90 o
  -3  18   6        4.79      -25.39     37.34 o
  -2  18   6       84.83      112.88     23.38 o
  -1  18   6       82.38       76.58     30.78 o
   0  18   6      208.25      286.23     28.59 o
   1  18   6       76.14       89.58     27.06 o
   2  18   6        0.50        1.73     20.80 o
   3  18   6       96.99       58.70     32.34 o
  -6  19   6        6.21        8.34     47.02 o
  -5  19   6        7.83        0.35     27.84 o
  -4  19   6       11.45       42.59     24.68 o
  -3  19   6        1.33      -14.30     26.64 o
  -2  19   6       37.27       62.81     23.43 o
  -1  19   6       61.45       78.15     26.55 o
   0  19   6        3.11      -10.37     20.71 o
   1  19   6        7.09       27.99     22.88 o
   2  19   6        6.64       24.09     23.45 o
   3  19   6        4.27       -5.72     28.00 o
  -5  20   6        0.08       34.67     26.69 o
  -4  20   6       66.54       57.55     26.93 o
  -3  20   6      122.98      183.34     38.46 o
  -2  20   6       61.98       94.06     23.47 o
  -1  20   6       18.16       42.95     27.59 o
   0  20   6        1.26      -15.61     24.89 o
   1  20   6       89.14       92.82     25.43 o
   2  20   6        4.09       30.23     30.64 o
  -5  21   6       14.62       -8.01     69.90 o
  -4  21   6        1.49      -37.48     38.30 o
  -3  21   6       34.51       30.42     28.66 o
  -2  21   6        3.23       -7.86     29.96 o
  -1  21   6       89.34       81.19     30.24 o
   0  21   6      204.62      265.59     47.99 o
   1  21   6       50.31       69.12     33.11 o
  -4  22   6        6.09       17.38     50.29 o
  -3  22   6       25.32       27.91     34.95 o
  -2  22   6      166.37      183.70     43.37 o
  -1  22   6        1.72       29.35     31.53 o
   0  22   6      128.69      107.86     33.02 o
   1  22   6        0.95       10.15     36.03 o
  -3  23   6       17.38       -7.87     38.99 o
  -2  23   6       59.22       53.58     31.11 o
  -1  23   6       21.44      -12.12     46.65 o
  -9   0   7       31.56       11.20     26.87 o
  -7   0   7        6.63        0.50     21.67 o
  -5   0   7       75.80       52.18     23.42 o
  -3   0   7      240.59      241.99     36.84 o
  -1   0   7      239.41      239.02     30.65 o
   1   0   7     1218.32     1321.69    135.34 o
   3   0   7        0.83       19.65     22.35 o
   5   0   7      295.85      375.54     52.26 o
  -9   1   7        8.25       40.52     21.77 o
  -8   1   7       13.22       62.29     25.53 o
  -7   1   7        6.38       -4.52     15.30 o
  -6   1   7       27.79       24.35     15.91 o
  -5   1   7       42.48       13.97     17.00 o
  -4   1   7      119.64      110.30     14.70 o
  -3   1   7      314.64      305.13     25.31 o
  -2   1   7        0.11      -12.78     12.51 o
  -1   1   7       43.24       22.86     23.97 o
   0   1   7      714.22      733.54     59.77 o
   1   1   7      244.12      270.72     25.23 o
   2   1   7      317.78      324.65     29.59 o
   3   1   7        0.86       -8.18     19.96 o
   4   1   7        2.59        5.71     18.84 o
   5   1   7       33.45       54.63     31.46 o
  -9   2   7        0.39       12.68     24.25 o
  -8   2   7        1.83       -4.95     22.21 o
  -7   2   7       37.84       51.79     19.07 o
  -6   2   7       26.73      -14.10     17.39 o
  -5   2   7       88.63       78.00     15.02 o
  -4   2   7      400.46      374.05     22.64 o
  -3   2   7       17.76       25.42     11.23 o
  -2   2   7       16.87       37.87     21.75 o
  -1   2   7        4.62        0.16     12.68 o
   0   2   7      157.36      169.76     20.46 o
   1   2   7      968.51     1039.54     47.78 o
   2   2   7        5.91       37.34     19.43 o
   3   2   7       28.92       49.60     29.92 o
   4   2   7        0.25       -1.66     18.70 o
   5   2   7       34.79      170.61     54.25 o
  -9   3   7       29.92       60.35     68.15 o
  -8   3   7        7.22       -3.76     29.59 o
  -7   3   7       45.89       13.62     19.78 o
  -6   3   7        6.91       40.74     18.85 o
  -5   3   7      130.83      142.96     16.40 o
  -4   3   7      238.75      227.46     18.24 o
  -3   3   7       22.44       31.36     11.37 o
  -2   3   7      175.24      189.62     20.72 o
  -1   3   7      133.41      134.05     15.97 o
   0   3   7      427.47      466.93     30.41 o
   1   3   7      705.39      700.12     38.79 o
   2   3   7      144.08      140.65     38.42 o
   3   3   7       36.14       49.49     22.28 o
   4   3   7        0.56       18.45     15.87 o
   5   3   7       33.79       51.38     24.27 o
  -9   4   7       14.73       58.22     31.12 o
  -8   4   7       19.55       52.46     44.31 o
  -7   4   7       28.95       29.94     21.35 o
  -6   4   7        0.32       20.86     21.60 o
  -5   4   7      111.09      135.02     17.44 o
  -4   4   7       16.18        6.84     15.96 o
  -3   4   7       33.50       43.75     19.48 o
  -2   4   7       49.85       45.85     19.23 o
  -1   4   7       88.58       77.08     14.61 o
   0   4   7      202.73      234.11     19.56 o
   1   4   7        3.25        3.07     14.18 o
   2   4   7       28.01       20.27     14.72 o
   3   4   7        8.23       31.41     16.17 o
   4   4   7       26.70      -25.42     25.97 o
   5   4   7       50.23       70.28     22.14 o
  -9   5   7       16.52       51.26     42.20 o
  -8   5   7      376.40      337.25     72.37 o
  -7   5   7       37.20       19.02     22.23 o
  -6   5   7      188.08      167.21     26.79 o
  -5   5   7       15.53       20.72     13.73 o
  -4   5   7        0.72        2.67      9.08 o
  -3   5   7        2.02      -14.34      9.56 o
  -2   5   7      216.96      225.37     15.43 o
  -1   5   7      181.04      243.73     30.28 o
   0   5   7      230.24      253.25     26.15 o
   1   5   7       19.39       22.61      9.34 o
   2   5   7      134.86      176.55     18.87 o
   3   5   7        2.70        2.40     18.09 o
   4   5   7        0.84       28.98     20.55 o
   5   5   7       22.98       24.66     22.90 o
  -8   6   7      356.16      411.11     68.62 o
  -7   6   7        5.20       23.08     18.24 o
  -6   6   7       48.74        3.98     18.11 o
  -5   6   7        0.01        8.28     11.52 o
  -4   6   7       57.26       39.36     10.52 o
  -3   6   7      326.61      337.76     21.73 o
  -2   6   7       51.88       42.12     23.44 o
  -1   6   7       56.69       53.77     15.33 o
   0   6   7       40.09       34.51      9.87 o
   1   6   7      113.07      110.37     13.72 o
   2   6   7       34.86       38.64     13.06 o
   3   6   7       14.02       26.74     15.35 o
   4   6   7        0.25       -0.60     17.63 o
   5   6   7        5.73       31.92     19.81 o
  -8   7   7      316.04      377.88     65.21 o
  -7   7   7      150.83       83.72     20.23 o
  -6   7   7       27.10       80.02     18.78 o
  -5   7   7       11.03        8.31     12.90 o
  -4   7   7       10.86       25.74     10.72 o
  -3   7   7      124.32      124.57     13.59 o
  -2   7   7       15.84       30.61      9.79 o
  -1   7   7        9.72        1.50      4.33 o
   0   7   7       73.44       58.19     16.27 o
   1   7   7       44.25       85.08     19.45 o
   2   7   7       33.26       42.91     12.49 o
   3   7   7        6.57        2.12     17.03 o
   4   7   7        6.65       25.43     17.35 o
   5   7   7       42.80       47.39     28.74 o
  -8   8   7        2.15       26.85     45.17 o
  -7   8   7      130.20      136.16     27.07 o
  -6   8   7        0.05       13.54     20.54 o
  -5   8   7       89.48       79.76     14.89 o
  -4   8   7        3.82        7.72     10.70 o
  -3   8   7        0.87      -12.22      9.90 o
  -2   8   7       45.22       14.78      9.85 o
  -1   8   7      117.39      143.10     27.13 o
   0   8   7      284.64      315.20     24.89 o
   1   8   7       53.64       35.46     13.19 o
   2   8   7      111.87      121.76     19.51 o
   3   8   7       30.02       34.44     15.83 o
   4   8   7       10.07        9.55     19.03 o
   5   8   7        8.80       18.20     26.72 o
  -8   9   7        6.73      -23.91     30.11 o
  -7   9   7       38.09       77.38     33.21 o
  -6   9   7       66.75       27.79     17.88 o
  -5   9   7       23.21       26.87     16.69 o
  -4   9   7      396.41      390.28     21.13 o
  -3   9   7       25.64       24.38     11.88 o
  -2   9   7      239.18      254.41     18.80 o
  -1   9   7       15.46       14.72     10.73 o
   0   9   7       83.75      127.32     42.75 o
   1   9   7      319.65      296.34     32.96 o
   2   9   7       34.99       23.29     14.32 o
   3   9   7      160.97      164.22     21.55 o
   4   9   7       42.97       93.10     27.12 o
  -8  10   7      134.43      135.36     43.68 o
  -7  10   7       20.37       39.81     28.04 o
  -6  10   7      278.79      360.20     34.51 o
  -5  10   7        0.08        4.46     14.67 o
  -4  10   7       18.24       28.73     12.30 o
  -3  10   7       73.69       53.01     13.26 o
  -2  10   7        6.50       -0.90     13.38 o
  -1  10   7       58.07       44.60     15.53 o
   0  10   7        0.26       24.83     16.78 o
   1  10   7      170.92      178.32     24.00 o
   2  10   7        8.24       15.92     14.91 o
   3  10   7        4.15        7.00     20.86 o
   4  10   7        0.10       11.78     19.65 o
  -8  11   7        4.02      -27.97     88.81 o
  -7  11   7       73.72      125.42     39.33 o
  -6  11   7      399.80      560.23     43.71 o
  -5  11   7        0.38       17.57     16.30 o
  -4  11   7       10.76       20.46     18.79 o
  -3  11   7       25.05       23.91     12.89 o
  -2  11   7        1.25       -6.16     14.55 o
  -1  11   7        3.61       -0.15     15.60 o
   0  11   7      286.12      224.55     32.52 o
   1  11   7       54.39       73.72     28.86 o
   2  11   7       24.10       10.13     18.03 o
   3  11   7       86.31      125.56     25.84 o
   4  11   7      111.53      126.33     25.02 o
  -7  12   7        3.16       -4.10     40.19 o
  -6  12   7      141.26      124.80     31.03 o
  -5  12   7      275.76      222.04     39.98 o
  -4  12   7      105.76       93.02     23.00 o
  -3  12   7       58.51       51.79     16.65 o
  -2  12   7        5.15       10.59     12.75 o
  -1  12   7       72.90       84.14     33.38 o
   0  12   7      582.71      616.38     52.54 o
   1  12   7       59.62       59.27     17.48 o
   2  12   7      188.80      189.96     23.72 o
   3  12   7        3.63      -29.62     20.23 o
   4  12   7        3.97       12.92     26.09 o
  -7  13   7        3.96        6.06     32.10 o
  -6  13   7        0.17       39.59     23.88 o
  -5  13   7       38.82       33.84     18.68 o
  -4  13   7      155.68      144.38     21.07 o
  -3  13   7        4.04       19.57     19.04 o
  -2  13   7       16.69        2.79     17.19 o
  -1  13   7       38.64       22.76     19.61 o
   0  13   7        1.67       26.52     16.09 o
   1  13   7       54.66       57.03     15.18 o
   2  13   7       56.85       47.62     20.89 o
   3  13   7       18.01       29.69     23.04 o
   4  13   7        0.88      -14.01     29.43 o
  -7  14   7       35.93       45.68     42.91 o
  -6  14   7       66.37       57.47     24.49 o
  -5  14   7       45.80       63.21     21.34 o
  -4  14   7      177.67      185.31     23.21 o
  -3  14   7      100.49       69.83     17.36 o
  -2  14   7      104.76      105.04     18.51 o
  -1  14   7        9.58       16.00     19.99 o
   0  14   7        1.58       30.88     18.53 o
   1  14   7       19.39       37.66     20.26 o
   2  14   7        0.54       -6.95     16.93 o
   3  14   7       50.47       69.46     24.49 o
  -7  15   7       25.30      -38.02     26.40 o
  -6  15   7        4.88       -1.03     26.34 o
  -5  15   7       25.63       21.17     32.21 o
  -4  15   7        0.33      -24.45     17.76 o
  -3  15   7       57.25       37.36     19.72 o
  -2  15   7        4.49       -2.71     17.05 o
  -1  15   7      124.85      144.80     25.63 o
   0  15   7        0.51       19.97     20.20 o
   1  15   7       20.83       43.03     22.37 o
   2  15   7        0.42       17.33     18.16 o
   3  15   7       11.99       29.89     25.23 o
  -6  16   7       11.96      -26.84     42.74 o
  -5  16   7        6.71       10.33     25.73 o
  -4  16   7       12.45       40.50     26.14 o
  -3  16   7        1.73       16.47     24.50 o
  -2  16   7      189.32      173.31     26.14 o
  -1  16   7       22.33       17.98     16.47 o
   0  16   7       81.64       96.09     23.42 o
   1  16   7       11.58       28.78     21.05 o
   2  16   7       34.84        9.65     21.80 o
   3  16   7        1.56        8.96     20.60 o
  -6  17   7        1.59       -7.33     26.43 o
  -5  17   7       59.27       26.57     40.82 o
  -4  17   7        5.40       14.78     26.68 o
  -3  17   7      275.70      283.28     35.94 o
  -2  17   7      357.81      394.39     38.26 o
  -1  17   7        0.91        0.03     19.91 o
   0  17   7        9.92        7.92     19.54 o
   1  17   7        5.54       -2.63     20.89 o
   2  17   7        1.94       13.24     23.24 o
  -5  18   7       13.05        7.85     29.02 o
  -4  18   7       38.54       64.23     29.96 o
  -3  18   7      446.40      542.80     46.69 o
  -2  18   7      209.47      223.48     47.63 o
  -1  18   7       50.18       77.88     23.81 o
   0  18   7        0.00       15.16     22.36 o
   1  18   7       27.23        7.36     22.05 o
   2  18   7       14.57       -1.37     42.04 o
  -5  19   7       20.41        2.94     34.97 o
  -4  19   7       34.40       -4.40     27.31 o
  -3  19   7      426.42      349.90     44.11 o
  -2  19   7      238.87      240.43     49.82 o
  -1  19   7        8.38       31.55     34.60 o
   0  19   7        2.97       66.43     25.34 o
   1  19   7       25.49      -14.05     23.26 o
  -4  20   7        0.15        9.74     41.71 o
  -3  20   7       51.03       24.79     42.97 o
  -2  20   7        0.32       28.25     35.53 o
  -1  20   7       47.45       82.69     31.25 o
   0  20   7        6.12       14.13     27.10 o
   1  20   7        2.75      -50.48     33.66 o
  -3  21   7        0.77      -18.55     33.97 o
  -2  21   7       77.89       76.79     35.12 o
  -1  21   7        3.59       60.33     34.69 o
  -8   0   8        0.04       12.82     34.58 o
  -6   0   8      849.98     1016.86    106.28 o
  -4   0   8      116.61      118.84     50.89 o
  -2   0   8      213.63      173.13     30.14 o
   0   0   8     1320.39     1331.69    100.44 o
   2   0   8        0.96      -22.05     26.90 o
   4   0   8        7.40      136.29     74.43 o
  -8   1   8        7.22       16.13     25.58 o
  -7   1   8       32.75       14.48     19.80 o
  -6   1   8       25.83        4.36     28.85 o
  -5   1   8        3.04        0.65     18.16 o
  -4   1   8        0.15        5.63     16.83 o
  -3   1   8       97.85      164.73     23.44 o
  -2   1   8      104.34       82.20     18.72 o
  -1   1   8     1865.62     2178.33    123.27 o
   0   1   8     1527.17     1720.38     82.86 o
   1   1   8        1.12       -2.17     13.96 o
   2   1   8       13.47        5.92     15.30 o
   3   1   8       11.56       41.76     18.92 o
   4   1   8        0.12        2.30     23.42 o
  -8   2   8       15.71      -17.40     23.36 o
  -7   2   8        3.39       -7.04     20.88 o
  -6   2   8        5.96        2.44     20.68 o
  -5   2   8       81.26       90.02     17.51 o
  -4   2   8        6.34       -0.11     14.05 o
  -3   2   8       24.92       36.39     20.97 o
  -2   2   8       10.80       22.91     18.57 o
  -1   2   8      236.49      287.64     29.33 o
   0   2   8       23.89       11.61     29.79 o
   1   2   8        2.41       10.94     20.00 o
   2   2   8       25.84       28.90     17.25 o
   3   2   8       20.77       40.23     21.81 o
   4   2   8       92.92       76.41     24.86 o
  -8   3   8       15.03       32.12     36.91 o
  -7   3   8        5.23        2.35     23.16 o
  -6   3   8       16.71       25.85     22.87 o
  -5   3   8        0.63       21.59     18.18 o
  -4   3   8       65.46       79.65     15.03 o
  -3   3   8        1.29        2.36     10.42 o
  -2   3   8      141.16      131.84     17.88 o
  -1   3   8       15.54       28.26     15.20 o
   0   3   8      221.99      245.08     25.81 o
   1   3   8       21.83        5.09     19.77 o
   2   3   8       66.24      118.79     20.13 o
   3   3   8       78.13       84.85     22.61 o
   4   3   8       54.53       59.63     23.50 o
  -8   4   8       53.26       38.55     54.49 o
  -7   4   8       11.05       31.49     21.55 o
  -6   4   8        6.23       -7.23     21.41 o
  -5   4   8        0.00       -0.27     15.17 o
  -4   4   8       11.84       25.86     15.38 o
  -3   4   8        5.31       18.56     11.70 o
  -2   4   8       23.07        8.82     20.30 o
  -1   4   8      201.31      209.40     30.16 o
   0   4   8      127.55      151.55     19.24 o
   1   4   8        0.29       39.89     16.70 o
   2   4   8       16.34       18.78     14.67 o
   3   4   8      102.64      155.33     24.79 o
   4   4   8       25.93       -0.92     20.52 o
  -8   5   8        8.69      -69.38     46.25 o
  -7   5   8        1.83        2.37     22.61 o
  -6   5   8        0.26       26.49     21.54 o
  -5   5   8       12.93      -18.05     14.50 o
  -4   5   8        9.90       -9.67     13.32 o
  -3   5   8        3.11        4.22     12.30 o
  -2   5   8       79.48       82.14     10.25 o
  -1   5   8        3.38       -8.95     13.75 o
   0   5   8      134.02      141.02     21.18 o
   1   5   8        3.44      -15.85     14.82 o
   2   5   8       34.51       30.21     28.12 o
   3   5   8        3.20        7.96     23.72 o
   4   5   8       16.90       42.13     18.95 o
  -8   6   8      178.83      175.29     50.33 o
  -7   6   8       11.75       18.61     38.59 o
  -6   6   8        0.02      -22.85     55.96 o
  -5   6   8        6.21       -3.38     14.12 o
  -4   6   8       23.01       28.33     14.39 o
  -3   6   8       30.91       54.51     15.84 o
  -2   6   8      111.77      146.63     16.63 o
  -1   6   8        0.03        8.74     15.18 o
   0   6   8        0.48      -19.71     14.14 o
   1   6   8       30.71       21.63     26.00 o
   2   6   8      139.70      180.55     21.47 o
   3   6   8      111.40      142.31     26.50 o
   4   6   8       40.87       38.16     28.76 o
  -8   7   8        5.34        7.55     30.70 o
  -7   7   8        3.98       18.70     25.42 o
  -6   7   8       44.63       49.75     21.78 o
  -5   7   8       31.07       35.10     20.57 o
  -4   7   8      218.53      240.19     23.82 o
  -3   7   8        4.33       -8.58     14.25 o
  -2   7   8       90.02      100.26     18.54 o
  -1   7   8       29.13       18.61     10.50 o
   0   7   8       29.09       20.82     15.51 o
   1   7   8       99.30       63.39     18.72 o
   2   7   8       19.67        3.29     16.64 o
   3   7   8      107.33      154.44     26.65 o
   4   7   8        0.29       -6.00     26.53 o
  -8   8   8       21.54       20.15     50.34 o
  -7   8   8        0.50        3.05     25.22 o
  -6   8   8       12.40       30.10     21.11 o
  -5   8   8       76.65       91.72     18.78 o
  -4   8   8      297.51      351.59     23.53 o
  -3   8   8        9.98       15.66     20.32 o
  -2   8   8      215.74      211.35     26.65 o
  -1   8   8       85.29       70.35     19.73 o
   0   8   8      286.74      296.32     24.49 o
   1   8   8      110.73      100.96     29.46 o
   2   8   8       13.61       14.75     22.94 o
   3   8   8      114.59      130.33     29.58 o
  -7   9   8       32.52       21.76     47.83 o
  -6   9   8        4.77       11.91     20.24 o
  -5   9   8        0.68       -7.57     19.71 o
  -4   9   8        0.26        6.29     14.19 o
  -3   9   8       17.99       -4.98     17.79 o
  -2   9   8       77.33       74.72     18.60 o
  -1   9   8        5.31       24.12     20.33 o
   0   9   8       28.95       12.34     21.39 o
   1   9   8      195.51      167.38     25.14 o
   2   9   8        2.48       16.25     19.66 o
   3   9   8       37.75       30.66     22.98 o
  -7  10   8        0.89      -38.06     62.66 o
  -6  10   8       24.31       13.62     24.43 o
  -5  10   8      427.87      392.60     35.63 o
  -4  10   8       12.71       37.46     25.50 o
  -3  10   8       28.63       39.65     16.86 o
  -2  10   8       10.51        7.20     15.37 o
  -1  10   8        5.60       17.80     22.55 o
   0  10   8       53.45       83.74     20.89 o
   1  10   8       62.95       64.45     18.90 o
   2  10   8        7.26      -14.76     19.01 o
   3  10   8       11.18       40.46     24.45 o
  -7  11   8       67.15       68.22     30.37 o
  -6  11   8      288.48      285.48     39.82 o
  -5  11   8       66.52       37.32     21.03 o
  -4  11   8      231.30      178.32     55.31 o
  -3  11   8       51.31       87.79     19.22 o
  -2  11   8        3.23      -14.40     15.12 o
  -1  11   8      161.46      197.04     28.01 o
   0  11   8       29.93       60.66     21.05 o
   1  11   8       43.61       48.75     18.09 o
   2  11   8       32.59       39.35     19.60 o
   3  11   8       13.99        6.82     21.27 o
  -7  12   8       58.12      135.31     52.73 o
  -6  12   8      113.21       91.00     32.97 o
  -5  12   8        7.31       36.73     19.54 o
  -4  12   8       77.64       60.86     21.71 o
  -3  12   8        3.79       11.34     17.82 o
  -2  12   8       58.64       75.30     23.36 o
  -1  12   8        1.45      -16.73     22.44 o
   0  12   8       53.05       26.21     19.05 o
   1  12   8       21.73       41.44     21.75 o
   2  12   8      138.87      186.98     52.65 o
   3  12   8       23.04       33.18     35.20 o
  -6  13   8       68.16        8.40     29.54 o
  -5  13   8       80.91       80.90     31.51 o
  -4  13   8       24.03        3.27     22.40 o
  -3  13   8        4.20      -16.32     17.72 o
  -2  13   8       64.79       55.61     18.49 o
  -1  13   8        9.68      -12.89     17.21 o
   0  13   8       34.23       37.95     20.25 o
   1  13   8        0.02       -9.92     20.04 o
   2  13   8        0.50        6.85     25.55 o
  -6  14   8        6.31      -22.48     30.75 o
  -5  14   8       53.69       49.44     29.80 o
  -4  14   8        1.15       14.18     23.45 o
  -3  14   8       15.78       16.24     19.13 o
  -2  14   8        8.79       15.09     17.78 o
  -1  14   8        6.06       12.10     20.31 o
   0  14   8        0.02       16.61     21.71 o
   1  14   8        1.34      -17.40     19.90 o
   2  14   8        2.72       22.65     27.79 o
  -6  15   8       15.23       27.41     36.82 o
  -5  15   8       71.77       67.42     30.60 o
  -4  15   8        4.02        8.07     25.14 o
  -3  15   8       42.11       32.28     22.99 o
  -2  15   8        9.85        0.42     20.85 o
  -1  15   8       11.69      -14.73     21.73 o
   0  15   8        7.44        3.38     24.71 o
   1  15   8       12.76       12.56     21.88 o
   2  15   8        6.94       69.97     46.05 o
  -5  16   8       11.42      -19.88     47.97 o
  -4  16   8       52.22       65.64     32.97 o
  -3  16   8       83.11       69.62     30.37 o
  -2  16   8       31.44       41.66     32.49 o
  -1  16   8        1.29       17.10     20.51 o
   0  16   8       23.19       63.95     35.05 o
   1  16   8        4.54       22.16     33.55 o
  -5  17   8       49.50       67.30     37.22 o
  -4  17   8        3.26       12.59     30.18 o
  -3  17   8      172.03      136.83     36.15 o
  -2  17   8       21.74        8.91     23.83 o
  -1  17   8        5.54        5.55     22.29 o
   0  17   8       20.02      -18.09     26.39 o
   1  17   8       98.79       61.49     39.50 o
  -4  18   8        1.34      -39.95     30.18 o
  -3  18   8      266.52      227.13     61.22 o
  -2  18   8       27.57        4.37     31.44 o
  -1  18   8       27.17       70.18     35.38 o
   0  18   8        0.13        6.20     31.53 o
  -3  19   8        0.20       -2.16     32.50 o
  -2  19   8        0.91        0.12     34.55 o
  -1  19   8        8.46       59.64     51.34 o
  -7   0   9       57.29       41.79     29.63 o
  -5   0   9      167.23      127.07     32.83 o
  -3   0   9        0.05      -36.60     24.40 o
  -1   0   9      877.27      942.97     77.66 o
   1   0   9       21.04       65.97     43.31 o
   3   0   9       87.45       89.35     42.84 o
  -7   1   9       11.93       -1.91     22.62 o
  -6   1   9      101.54      136.04     41.80 o
  -5   1   9        5.26       11.05     17.12 o
  -4   1   9       40.34       30.49     19.26 o
  -3   1   9      207.18      214.47     24.46 o
  -2   1   9      103.47      135.38     24.20 o
  -1   1   9       28.97       41.14     18.41 o
   0   1   9        6.97       -2.45     19.13 o
   1   1   9        8.50       19.93     16.72 o
   2   1   9        9.60       13.76     20.54 o
   3   1   9      121.17       90.51     30.76 o
  -7   2   9        9.01        1.05     23.55 o
  -6   2   9       56.07       50.28     21.72 o
  -5   2   9        2.14       37.48     18.34 o
  -4   2   9       35.74       46.94     18.36 o
  -3   2   9       79.27       54.19     23.74 o
  -2   2   9     1346.98     1589.58     74.93 o
  -1   2   9      177.42      171.59     25.28 o
   0   2   9       57.66       71.55     30.75 o
   1   2   9        0.34        6.41     17.50 o
   2   2   9        5.02       18.83     20.91 o
   3   2   9       12.16       49.59     29.15 o
  -7   3   9        1.52       -4.64     24.53 o
  -6   3   9        8.43       32.26     20.59 o
  -5   3   9        4.84       15.88     18.21 o
  -4   3   9       38.64       67.16     20.33 o
  -3   3   9       93.19       87.45     18.89 o
  -2   3   9        1.39       19.76     17.82 o
  -1   3   9        0.18       80.29     62.00 o
   0   3   9       81.64       97.01     28.46 o
   1   3   9        0.01       -9.79     17.24 o
   2   3   9        0.08       28.05     30.57 o
   3   3   9       85.25       91.61     28.96 o
  -7   4   9        3.61       34.85     27.25 o
  -6   4   9        0.06        4.23     18.74 o
  -5   4   9       55.29       65.28     20.00 o
  -4   4   9        0.48        0.31     17.42 o
  -3   4   9      192.96      213.71     25.41 o
  -2   4   9       56.70       63.77     22.28 o
  -1   4   9       15.90       -9.13     18.08 o
   0   4   9       12.15       -8.46     17.41 o
   1   4   9       80.70       77.57     22.60 o
   2   4   9       15.16       34.30     21.46 o
   3   4   9        0.79      -25.17     20.26 o
  -7   5   9        8.72       -2.74     63.78 o
  -6   5   9        2.90       19.89     20.97 o
  -5   5   9       29.09       47.29     21.58 o
  -4   5   9       11.33       18.27     19.05 o
  -3   5   9        8.02       19.29     18.22 o
  -2   5   9      109.82      137.58     22.61 o
  -1   5   9       15.50       17.66     19.42 o
   0   5   9        0.61      -18.89     17.87 o
   1   5   9        0.58        2.47     18.21 o
   2   5   9        1.72       17.93     21.83 o
  -7   6   9        7.78      -19.50     24.34 o
  -6   6   9       21.51       -8.44     25.86 o
  -5   6   9        1.16       -7.56     20.56 o
  -4   6   9        3.82        9.54     20.12 o
  -3   6   9       38.93       35.51     17.47 o
  -2   6   9      147.87      156.93     23.54 o
  -1   6   9        2.05       -6.75     18.05 o
   0   6   9       59.67       42.81     19.63 o
   1   6   9       14.25       20.11     22.42 o
   2   6   9        7.19      -25.90     19.19 o
  -7   7   9       51.98      104.12     40.19 o
  -6   7   9        0.25      -25.25     23.62 o
  -5   7   9        9.47       40.89     20.60 o
  -4   7   9       15.32       -3.71     17.20 o
  -3   7   9        0.05        9.48     20.34 o
  -2   7   9       20.35       14.19     21.60 o
  -1   7   9       18.00        6.09     19.12 o
   0   7   9        5.10       20.79     24.87 o
   1   7   9      126.84       98.84     23.65 o
   2   7   9      108.51      134.70     36.32 o
  -7   8   9       81.47      165.66     76.15 o
  -6   8   9       52.78       -1.50     31.85 o
  -5   8   9       72.03       91.17     25.90 o
  -4   8   9       76.11       85.96     23.77 o
  -3   8   9       54.87       48.74     25.15 o
  -2   8   9       93.63      122.97     27.32 o
  -1   8   9        4.14       14.39     19.18 o
   0   8   9        0.48       27.55     20.14 o
   1   8   9       11.07       34.88     19.61 o
   2   8   9       25.40       72.53     29.54 o
  -7   9   9        6.72      -36.66     50.64 o
  -6   9   9       77.36       94.53     35.18 o
  -5   9   9        1.97       24.39     29.82 o
  -4   9   9        7.45       17.98     25.23 o
  -3   9   9        0.13       10.34     23.38 o
  -2   9   9       34.96       26.26     26.08 o
  -1   9   9        1.14       20.43     19.47 o
   0   9   9       51.07       54.32     21.03 o
   1   9   9        0.02       17.30     24.65 o
   2   9   9        7.64        5.22     41.93 o
  -6  10   9      136.87      175.13     42.96 o
  -5  10   9        2.71      -35.80     23.87 o
  -4  10   9        0.51        5.96     24.20 o
  -3  10   9       28.69       -8.13     18.71 o
  -2  10   9      206.47      188.70     30.03 o
  -1  10   9      172.42      141.71     29.30 o
   0  10   9        4.16       39.24     22.90 o
   1  10   9       63.31       69.83     21.09 o
   2  10   9       61.02       31.41     24.86 o
  -6  11   9        0.00      -41.26     34.28 o
  -5  11   9        7.84       -2.58     23.68 o
  -4  11   9       11.55       32.06     25.26 o
  -3  11   9       19.68       18.10     26.15 o
  -2  11   9       86.15      101.02     25.79 o
  -1  11   9      199.65      199.96     32.00 o
   0  11   9       44.75        9.96     38.97 o
   1  11   9        0.05       45.21     30.40 o
  -6  12   9       67.43       11.02     48.81 o
  -5  12   9        2.25       -8.19     22.15 o
  -4  12   9        7.52       25.56     20.84 o
  -3  12   9        9.95       19.38     22.07 o
  -2  12   9       15.56       -1.79     18.98 o
  -1  12   9       93.47       98.44     25.48 o
   0  12   9      121.76       55.59     38.26 o
   1  12   9        1.90        9.57     32.30 o
  -5  13   9        6.46       -9.66     30.10 o
  -4  13   9        7.73      -27.18     25.25 o
  -3  13   9        3.56       -3.64     21.50 o
  -2  13   9        0.07       23.31     30.92 o
  -1  13   9       33.21       51.68     27.34 o
   0  13   9       20.60       -0.51     28.99 o
   1  13   9        2.67       25.44     40.13 o
  -5  14   9        0.46       -9.13     35.81 o
  -4  14   9        1.28       51.14     26.48 o
  -3  14   9        1.23        1.39     23.41 o
  -2  14   9       10.27        5.05     23.94 o
  -1  14   9       41.86       60.93     67.07 o
   0  14   9        2.00       19.90     32.11 o
  -4  15   9       10.21      -22.47     32.99 o
  -3  15   9        3.86       20.69     23.61 o
  -2  15   9        0.09       16.60     28.18 o
  -1  15   9        4.89      -29.07     32.56 o
  -3  16   9        2.43      -18.11     38.17 o
  -2  16   9        9.92        6.91     24.93 o
  -6   0  10       21.41        6.21     34.56 o
  -4   0  10      253.21      284.05     58.06 o
  -2   0  10      869.86     1012.32    134.44 o
   0   0  10       59.80       85.48     35.41 o
  -6   1  10       25.28      -17.39     20.23 o
  -5   1  10       12.85       -3.40     23.20 o
  -4   1  10      175.87      214.72     29.40 o
  -3   1  10      258.86      291.45     37.23 o
  -2   1  10       32.14       47.26     23.66 o
  -1   1  10       14.67       13.43     20.45 o
   0   1  10        6.38       22.11     20.14 o
   1   1  10       15.08       93.27     26.18 o
  -6   2  10        2.98       22.62     22.19 o
  -5   2  10        5.24       43.19     30.73 o
  -4   2  10        2.01       -4.66     23.40 o
  -3   2  10      462.00      568.99     54.86 o
  -2   2  10        1.09       20.43     20.30 o
  -1   2  10        5.88        1.61     22.96 o
   0   2  10       17.40        9.75     28.07 o
   1   2  10       29.72      -10.41     26.18 o
  -6   3  10        1.43      -10.48     22.85 o
  -5   3  10        8.83       -5.07     22.68 o
  -4   3  10        8.73       -6.14     21.27 o
  -3   3  10      128.39      167.47     34.62 o
  -2   3  10      207.37      277.92     46.98 o
  -1   3  10        0.51       42.61     19.34 o
   0   3  10        6.00      -18.90     25.56 o
   1   3  10        2.21        8.12     25.35 o
  -6   4  10        2.09      -29.46     40.11 o
  -5   4  10        5.72       15.42     24.68 o
  -4   4  10        1.67       11.66     24.02 o
  -3   4  10       68.44       89.04     25.89 o
  -2   4  10      201.27      159.66     39.40 o
  -1   4  10       30.95       30.60     23.85 o
   0   4  10        4.07      -18.94     24.42 o
   1   4  10       97.64      113.55     30.55 o
  -6   5  10        6.39       25.15     30.48 o
  -5   5  10       12.15       -9.14     27.15 o
  -4   5  10       63.93       85.10     26.26 o
  -3   5  10        5.16        4.92     26.46 o
  -2   5  10       14.18        5.59     21.91 o
  -1   5  10       21.42        7.73     27.60 o
   0   5  10        0.69      -17.22     20.83 o
   1   5  10        1.02      -30.21     32.21 o
  -6   6  10        0.35       -5.09     31.10 o
  -5   6  10        7.73        8.18     22.55 o
  -4   6  10       19.26       19.12     26.65 o
  -3   6  10        0.70        7.97     25.68 o
  -2   6  10       33.48       57.07     24.35 o
  -1   6  10       10.80       17.96     42.11 o
   0   6  10        4.07        7.99     23.76 o
   1   6  10      267.46      235.57     41.97 o
  -6   7  10        1.12       19.25     31.90 o
  -5   7  10       47.83       87.96     27.93 o
  -4   7  10       12.09       37.89     27.73 o
  -3   7  10        0.07       30.26     25.51 o
  -2   7  10       45.84       24.37     28.25 o
  -1   7  10        0.17        3.38     26.16 o
   0   7  10        8.39       10.62     43.91 o
  -5   8  10        6.19        1.54     23.91 o
  -4   8  10      232.42      323.71     52.29 o
  -3   8  10       27.18       26.28     23.36 o
  -2   8  10        8.21       32.91     39.14 o
  -1   8  10       18.84       44.01     27.32 o
   0   8  10      112.80      168.19     28.63 o
  -5   9  10       37.03       22.39     34.34 o
  -4   9  10        0.36       40.09     35.36 o
  -3   9  10        1.28        7.99     22.41 o
  -2   9  10       87.93       56.12     30.10 o
  -1   9  10       30.96       51.93     40.17 o
   0   9  10        0.73        6.77     34.71 o
  -5  10  10        0.33      -51.58     34.39 o
  -4  10  10        1.11        4.32     23.87 o
  -3  10  10       17.20        9.48     34.19 o
  -2  10  10        5.62       21.25     22.59 o
  -1  10  10       10.60       31.74     27.42 o
  -4  11  10       31.24       51.42     29.56 o
  -3  11  10       11.25       41.08     26.71 o
  -2  11  10        6.00       37.29     30.19 o
  -1  11  10       68.86       35.54     36.41 o
  -3  12  10       29.94       56.33     34.87 o
  -2  12  10       64.17       50.75     59.22 o
  -3   0  11       76.55       17.42     74.68 o
  -4   1  11       17.52       24.42     25.29 o
  -3   1  11        9.42       31.65     24.83 o
  -2   1  11        0.94       13.17     26.68 o
  -4   2  11      306.52      212.38     38.80 o
  -3   2  11       32.83      -23.92     40.02 o
  -2   2  11       13.13       43.43     25.65 o
  -3   3  11        6.81       30.58     31.24 o
  -2   3  11       32.62       23.00     29.57 o
  -3   4  11        5.03       45.48     27.56 o
 
